# Supplementary material for: A detailed gene expression study of the Miscanthus genus reveals changes in the transcriptome associated with the rejuvenation of spring rhizomes
Source: BMC Genomics. 2013 Dec 9;14(1):864. doi: 10.1186/1471-2164-14-864 (PMC4046694; doi:10.1186/1471-2164-14-864)
Supplement: Supplementary file 2 — Additional file 2: Expression analysis of Spring versus Fall Rhizomes of Miscanthus × giganteus. (XLSX 8 MB) [file 12864_2013_5559_MOESM2_ESM.xlsx]

## Sheet: Expression Analysis
	Raw Uniquely mapped read counts						read counts per million mapped reads
	Spring (May 5th)			Fall (Oct 29th)			Spring (May 5th)			Fall (Oct 29th)			edgeR differencial expression analysis			LIMMA differencial expression analysis (FPKM normalization)			LIMMA differencial expression analysis (VOOM normalization)			Significantly upregulated in Spring Rhizomes in all three tests	Significantly upregulated in Fall Rhizomes in all three tests
Sorghum gene IDs	Biorep1	Biorep2	Biorep3	Biorep1	Biorep2	Biorep3	Biorep1	Biorep2	Biorep3	Biorep1	Biorep2	Biorep3	P-value	FDR	fold change	P-value	FDR corrected p-values	fold change	P-value	FDR corrected p-values	fold change	FDR pvalue < 0.05 & min fold change of 2	FDR pvalue < 0.05 & min fold change of 2	PFAM	Panther	KOG	KEGG Enzyme	KEGG Orthology	GO term	Arabidopsis Homolog	Arabidopsis Gene abbreviation	Arabidopsis Gene Description	Rice Homolog	Rice Gene Description
Sb04g025430	7564	7663	8799	16	12	14	795.91	890.491	771.033	1.48545	1.23306	1.65035	5.85e-161	5.42e-157	628.926	4.98943e-11	1.54074e-07	571.046	1.27552e-07	2.00966e-05	616.582	yes	no			KOG4742			GO:0004568,GO:0006032,GO:0016998,GO:0008061	AT3G54420.1	ATCHITIV,ATEP3,CHIV,EP3	homolog of carrot EP3-3 chitinase	Os02g39330.1	CHIT1 - Chitinase family protein precursor, expressed
Sb03g042450	4227	2783	4731	5	4	4	444.779	323.403	414.565	0.464203	0.41102	0.471529	1.08e-148	5e-145	963.074	4.62598e-11	1.54074e-07	836.547	1.58032e-06	5.26092e-05	877.857	yes	no						GO:0016702,GO:0046872,GO:0055114,GO:0005515	AT1G55020.1	ATLOX1,LOX1	lipoxygenase 1	Os03g52860.1	lipoxygenase, putative, expressed
Sb06g026350	2700	2365	3122	1	4	1	284.103	274.828	273.573	0.0928406	0.41102	0.117882	2.82e-145	8.7e-142	1417.24	4.85729e-08	3.86312e-06	1566.97	1.9517e-07	2.3865e-05	1387.51	yes	no			KOG0143			GO:0016491,GO:0016706,GO:0055114	AT4G10500.1		2-oxoglutarate (2OG) and Fe(II)-dependent oxygenase superfamily protein	Os04g49210.1	naringenin,2-oxoglutarate 3-dioxygenase, putative, expressed
Sb04g027360	4056	3315	5469	28	20	28	426.786	385.225	479.234	2.59954	2.0551	3.30071	2.75e-122	6.36e-119	184.158	1.40391e-09	1.00045e-06	166.764	9.84372e-07	4.40542e-05	183.288	yes	no							AT4G08950.1	EXO	Phosphate-responsive 1 family protein	Os02g52040.1	phosphate-induced protein 1 conserved region domain containing protein, expressed
Sb01g038520	1711	1591	1360	4	5	5	180.037	184.885	119.173	0.371362	0.513775	0.589412	7.35e-118	1.36e-114	360.639	1.86139e-09	1.12656e-06	323.839	2.47651e-06	6.5363e-05	332.945	yes	no			KOG0143			GO:0016491,GO:0016706,GO:0055114	AT3G11180.1		2-oxoglutarate (2OG) and Fe(II)-dependent oxygenase superfamily protein	Os03g18030.1	leucoanthocyanidin dioxygenase, putative, expressed
Sb03g040600	1003	969	1198	2	4	3	105.539	112.604	104.978	0.185681	0.41102	0.353647	1.4e-116	2.15e-113	373.758	5.26311e-09	1.54171e-06	351.429	5.8302e-07	3.46224e-05	342.495	yes	no				3.2.1.14	K01183	GO:0004553,GO:0005975	AT5G24090.1	ATCHIA,CHIA	chitinase A	Os01g64110.1	glycosyl hydrolase, putative, expressed
Sb09g025470	5091	4959	2853	5	1	1	535.692	576.268	250.001	0.464203	0.102755	0.117882	1.3e-115	1.5e-112	1971.85	1.33929e-07	6.2745e-06	2288.36	2.14433e-05	0.000190461	1993.87	yes	no	PF03171	PTHR10209,PTHR10209:SF55	KOG0143	1.14.11.13	K04125	GO:0016491,GO:0016706,GO:0055114	AT1G30040.1	ATGA2OX2,GA2OX2	gibberellin 2-oxidase	Os01g55240.1	gibberellin 2-beta-dioxygenase, putative, expressed
Sb02g003510	1237	1176	1721	4	7	1	130.161	136.659	150.807	0.371362	0.719285	0.117882	8.34e-113	8.58e-110	370.09	6.03738e-07	1.32223e-05	429.454	3.98512e-06	8.1497e-05	406.587	yes	no			KOG1638			GO:0016627,GO:0006629,GO:0005737,GO:0016021	AT5G16010.1		3-oxo-5-alpha-steroid 4-dehydrogenase family protein	Os07g06800.1	3-oxo-5-alpha-steroid 4-dehydrogenase, putative, expressed
Sb04g031950	1918	2431	3072	7	2	2	201.818	282.498	269.191	0.649884	0.20551	0.235765	2.01e-111	1.86e-108	728.245	3.60006e-08	3.2697e-06	782.317	6.22347e-06	0.000100443	745.979	yes	no						GO:0003700,GO:0006355	AT4G25470.1	ATCBF2,CBF2,DREB1C,FTQ4	C-repeat/DRE binding factor 2	Os04g48350.1	dehydration-responsive element-binding protein, putative, expressed
Sb02g028400	2609	1944	2723	6	10	15	274.528	225.905	238.609	0.557043	1.02755	1.76824	2.28e-110	1.92e-107	252.666	7.02329e-08	4.51831e-06	243.572	1.70066e-06	5.45153e-05	260.616	yes	no			KOG0626	3.2.1.-	K01238	GO:0004553,GO:0005975	AT2G44480.1	BGLU17	beta glucosidase 17	Os09g31430.1	Os9bglu30 - beta-glucosidase, similar to Os4bglu12 exoglucanase, expressed
Sb03g008560	1314	1509	2074	5	2	3	138.263	175.356	181.739	0.464203	0.20551	0.353647	1.71e-109	1.32e-106	523.097	4.40936e-09	1.54171e-06	495.172	6.09448e-06	9.94002e-05	487.74	yes	no							AT4G20970.1		basic helix-loop-helix (bHLH) DNA-binding superfamily protein	Os01g01870.1	helix-loop-helix DNA-binding domain containing protein, expressed
Sb07g004190	7477	7211	16787	4	4	2	786.755	837.965	1471	0.371362	0.41102	0.235765	3.12e-105	2.22e-102	3326.63	1.01012e-09	8.50703e-07	2941.89	2.25712e-05	0.000196892	2891.59	yes	no							AT5G57150.1		basic helix-loop-helix (bHLH) DNA-binding superfamily protein	Os04g23550.1	basic helix-loop-helix family protein, putative, expressed
Sb10g030330	2731	2251	2774	47	41	40	287.365	261.581	243.078	4.36351	4.21296	4.71529	2.39e-101	1.58e-98	66.787	4.39079e-10	5.08453e-07	60.272	4.99554e-08	1.65281e-05	66.3758	yes	no	PF00026	PTHR13683,PTHR13683:SF98	KOG1339			GO:0006508,GO:0004190	AT4G35880.1		Eukaryotic aspartyl protease family protein	Os06g50390.1	eukaryotic aspartyl protease domain containing protein, expressed
Sb09g004130	1305	881	1846	0	1	2	137.316	102.378	161.76	0	0.102755	0.235765	2.65e-101	1.63e-98	1296.08	2.91576e-06	3.32246e-05	1598.54	1.55026e-05	0.000162577	1155.6	yes	no	PF01764	PTHR10992,PTHR10992:SF274				GO:0004806,GO:0006629	AT1G45201.1	ATTLL1,TLL1	triacylglycerol lipase-like 1	Os05g06140.1	lipase, putative, expressed
Sb04g037870	745	608	903	0	0	0	78.3914	70.6536	79.1275	0	0	0	1.09e-100	6.29e-98	6313.57	1.39297e-12	1.29045e-08	4995.42	1.73755e-07	2.2505e-05	1646.73	yes	no			KOG0157			GO:0005506,GO:0009055,GO:0016705,GO:0020037,GO:0055114	AT5G52400.1	CYP715A1	cytochrome P450, family 715, subfamily A, polypeptide 1	Os02g57810.1	cytochrome P450, putative, expressed
Sb06g026735	1884	1582	1397	16	8	4	198.241	183.839	122.415	1.48545	0.822041	0.471529	6.7e-100	3.65e-97	192.796	1.47031e-07	6.51719e-06	197.476	7.80749e-06	0.000110995	207.675	yes	no							AT3G51550.1	FER	Malectin/receptor-like protein kinase family protein	Os04g49690.1	FERONIA receptor-like kinase, putative, expressed
Sb04g024270	1438	1557	1990	21	18	11	151.311	180.934	174.378	1.94965	1.84959	1.29671	8.04e-99	4.14e-96	110.429	2.08331e-09	1.12656e-06	102.063	4.43446e-06	8.5585e-05	108.349	yes	no						GO:0046872,GO:0030001	AT3G20180.1		Copper transport protein family	Os02g37300.1	heavy metal associated domain containing protein, expressed
Sb02g036310	4314	3157	8530	6	3	1	453.934	366.864	747.461	0.557043	0.308265	0.117882	1.27e-98	6.19e-96	1693.01	7.87675e-08	4.7693e-06	1726.72	6.06623e-05	0.000367785	1663.06	yes	no			KOG0254			GO:0022857,GO:0055085,GO:0016021	AT1G11260.1	ATSTP1,STP1	sugar transporter 1	Os07g37320.1	transporter family protein, putative, expressed
Sb03g040440	3419	3047	4482	54	58	25	359.759	354.081	392.746	5.01339	5.95979	2.94706	2.95e-97	1.37e-94	89.0918	2.39306e-08	2.74123e-06	83.935	3.18674e-07	2.62931e-05	89.9449	yes	no			KOG0157			GO:0005506,GO:0009055,GO:0016705,GO:0020037,GO:0055114	AT2G27690.1	CYP94C1	cytochrome P450, family 94, subfamily C, polypeptide 1	Os01g63930.1	cytochrome P450, putative, expressed
Sb10g028550	3554	2959	4835	54	35	19	373.964	343.855	423.678	5.01339	3.59643	2.23976	2.43e-95	1.02e-92	117.327	2.97391e-08	3.05066e-06	111.95	1.08183e-06	4.55875e-05	118.755	yes	no	PF00722,PF06955	PTHR10963,PTHR10963:SF14		2.4.1.207	K14504	GO:0004553,GO:0005975,GO:0016762,GO:0006073,GO:0005618,GO:0048046	AT5G57560.1	TCH4,XTH22	Xyloglucan endotransglucosylase/hydrolase family protein	Os06g48160.1	glycosyl hydrolases family 16, putative, expressed
Sb05g024390	3654	3925	2768	17	21	30	384.486	456.111	242.552	1.57829	2.15786	3.53647	4.38e-95	1.76e-92	167.079	6.62515e-08	4.4155e-06	153.799	6.45046e-06	0.000101628	172.061	yes	no			KOG0513			GO:0006629	AT2G26560.1	PLA IIA,PLA2A,PLP2	phospholipase A 2A	Os11g39990.1	patatin, putative, expressed
Sb09g025530	1295	1056	2035	4	8	3	136.264	122.714	178.322	0.371362	0.822041	0.353647	2.25e-94	8.7e-92	313.255	2.34585e-08	2.74123e-06	299.24	2.99029e-05	0.00023707	304.692	yes	no	PF00891,PF08100	PTHR11746	KOG3178			GO:0008171,GO:0008168,GO:0046983	AT4G35160.1		O-methyltransferase family protein	Os05g43940.1	O-methyltransferase, putative, expressed
Sb03g042410	2520	1723	4671	0	1	0	265.163	200.224	409.307	0	0.102755	0	4.65e-94	1.72e-91	6970.73	3.51278e-07	9.46086e-06	9694.07	2.7688e-05	0.000225345	4180.77	yes	no			KOG4214			GO:0005515,GO:0004672,GO:0005524,GO:0006468	AT2G31800.1		Integrin-linked protein kinase family	Os01g66860.3	serine/threonine protein kinase, putative, expressed
Sb05g024380	2316	2250	2691	19	24	33	243.697	261.465	235.805	1.76397	2.46612	3.89012	9.33e-94	3.33e-91	103.861	2.78156e-08	2.92822e-06	97.1071	3.74562e-07	2.82109e-05	108.764	yes	no			KOG0513			GO:0006629	AT2G26560.1	PLA IIA,PLA2A,PLP2	phospholipase A 2A	Os11g39990.1	patatin, putative, expressed
Sb09g021610	4610	4856	7180	70	101	78	485.08	564.299	629.164	6.49884	10.3783	9.19482	1.4e-92	4.8e-90	73.3061	8.21016e-09	1.72139e-06	66.2645	1.34544e-07	2.00966e-05	73.9814	yes	no	PF00719	PTHR10286	KOG1626	3.6.1.1	K01507	GO:0000287,GO:0004427,GO:0006796,GO:0005737	AT2G46860.1	AtPPa3,PPa3	pyrophosphorylase 3	Os05g36260.1	soluble inorganic pyrophosphatase, putative, expressed
Sb02g004650	4429	4251	3775	86	40	56	466.034	493.994	330.793	7.98429	4.1102	6.60141	3.68e-92	1.22e-89	76.5199	4.71255e-08	3.79627e-06	71.6089	1.56349e-07	2.17076e-05	78.3663	yes	no						GO:0004553,GO:0005975	AT5G24090.1	ATCHIA,CHIA	chitinase A	Os06g25010.1	glycosyl hydrolase, putative, expressed
Sb03g042440	2582	1544	3502	2	8	1	271.687	179.423	306.871	0.185681	0.822041	0.117882	5.35e-92	1.71e-89	733.328	5.37396e-07	1.2232e-05	839.128	3.58732e-05	0.000264769	839.811	yes	no						GO:0016702,GO:0046872,GO:0055114,GO:0005515	AT1G55020.1	ATLOX1,LOX1	lipoxygenase 1	Os03g52860.1	lipoxygenase, putative, expressed
Sb03g028690	1608	1611	1699	42	32	31	169.199	187.209	148.879	3.8993	3.28816	3.65435	1.01e-91	3.11e-89	52.0059	1.30438e-09	1.00045e-06	47.0515	2.43562e-07	2.48369e-05	51.5008	yes	no			KOG0157			GO:0005506,GO:0009055,GO:0016705,GO:0020037,GO:0055114	AT3G14680.1	CYP72A14	cytochrome P450, family 72, subfamily A, polypeptide 14	Os01g43844.1	cytochrome P450 72A1, putative, expressed
Sb02g037580	3532	3292	2231	28	14	20	371.649	382.552	195.497	2.59954	1.43857	2.35765	8.37e-91	2.42e-88	162.756	4.87894e-08	3.86312e-06	147.696	1.99695e-05	0.000183275	160.856	yes	no			KOG0254			GO:0022857,GO:0055085,GO:0016021	AT3G18830.1	ATPLT5,ATPMT5,PMT5	polyol/monosaccharide transporter 5	Os07g39350.1	transporter family protein, putative, expressed
Sb09g027270	738	799	1303	2	2	2	77.6548	92.849	114.178	0.185681	0.20551	0.235765	6.78e-90	1.9e-87	490.201	2.27871e-10	3.01571e-07	428.456	1.79406e-05	0.000175503	406.031	yes	no	PF00069	PTHR24361,PTHR24361:SF58	KOG0198			GO:0004672,GO:0005524,GO:0006468	AT5G55090.1	MAPKKK15	mitogen-activated protein kinase kinase kinase 15	Os05g46760.1	STE_MEKK_ste11_MAP3K.19 - STE kinases include homologs to sterile 7, sterile 11 and sterile 20 from yeast, expressed
Sb06g015310	4110	4081	7437	73	46	51	432.468	474.239	651.685	6.77736	4.72673	6.012	8.43e-89	2.3e-86	101.256	5.57078e-09	1.54171e-06	89.7912	1.62831e-06	5.35265e-05	98.3219	yes	no			KOG2797			GO:0004664,GO:0009094	AT1G08250.1	ADT6	arogenate dehydratase 6	Os04g33390.1	prephenate dehydratase domain containing protein, expressed
Sb03g010620	4422	3262	4775	133	114	69	465.298	379.066	418.421	12.3478	11.7141	8.13388	1.46e-88	3.86e-86	43.9564	1.21636e-08	1.86377e-06	40.3292	3.07023e-08	1.37649e-05	43.4597	yes	no			KOG2615			GO:0055085,GO:0016021	AT3G43790.1	ZIFL2	zinc induced facilitator-like 2	Os01g16260.1	major facilitator superfamily antiporter, putative, expressed
Sb02g004260	1556	1122	1982	22	19	8	163.728	130.384	173.677	2.04249	1.95235	0.943059	1.63e-88	4.19e-86	104.763	5.95551e-08	4.23362e-06	100.182	1.98952e-05	0.000183138	105.464	yes	no						GO:0005515	AT3G24480.1		Leucine-rich repeat (LRR) family protein	Os07g07990.1	uncharacterized protein At4g06744 precursor, putative, expressed
Sb06g028760	6102	4428	2612	14	8	3	642.073	514.562	228.883	1.29977	0.822041	0.353647	1.99e-88	4.97e-86	586.43	2.67767e-07	8.27895e-06	561.027	0.000183829	0.00078147	606.038	yes	no			KOG1187	2.7.11.1	K13420	GO:0004672,GO:0005524,GO:0006468,GO:0005515	AT5G46330.1	FLS2	Leucine-rich receptor-like protein kinase family protein	Os04g52780.1	leucine-rich repeat receptor protein kinase EXS precursor, putative, expressed
Sb01g028880	1486	1305	2853	1	0	4	156.362	151.65	250.001	0.0928406	0	0.471529	2.68e-88	6.54e-86	1137.83	1.17564e-05	8.57572e-05	1896.45	4.89068e-05	0.000319296	1305.54	yes	no			KOG4569			GO:0004806,GO:0006629	AT4G16820.1	PLA-I{beta]2	alpha/beta-Hydrolases superfamily protein	Os10g41270.1	triacylglycerol lipase like protein, putative, expressed
Sb08g019050	3966	3569	5350	133	80	80	417.316	414.741	468.806	12.3478	8.22041	9.43059	2.93e-88	6.95e-86	48.8712	5.92661e-09	1.54171e-06	44.5709	5.87438e-08	1.67523e-05	48.5612	yes	no	PF00069,PF00139	PTHR24420,PTHR24420:SF435	KOG1187			GO:0004672,GO:0005524,GO:0006468,GO:0005488	AT3G55550.1		Concanavalin A-like lectin protein kinase family protein	Os12g38610.1	lectin-like receptor kinase, putative, expressed
Sb06g025900	1465	2094	3214	5	4	0	154.152	243.336	281.634	0.464203	0.41102	0	1.05e-87	2.36e-85	806.18	0.000128444	0.000504198	2058.5	8.29241e-05	0.000452154	1026.59	yes	no						GO:0003700,GO:0006355	AT5G51990.1	CBF4,DREB1D	C-repeat-binding factor 4	Os04g48350.1	dehydration-responsive element-binding protein, putative, expressed
Sb01g005150	2722	2303	6801	1	0	0	286.418	267.624	595.954	0.0928406	0	0	2.66e-87	5.86e-85	9262.07	3.39537e-07	9.38946e-06	14200.5	6.46222e-05	0.000384648	5356.16	yes	no			KOG4175	4.2.1.20	K01695	GO:0004834,GO:0006568	AT4G02610.1		Aldolase-type TIM barrel family protein	Os03g58300.1	indole-3-glycerol phosphate lyase, chloroplast precursor, putative, expressed
Sb02g043060	5635	4292	7982	47	14	16	592.934	498.758	699.441	4.36351	1.43857	1.88612	4.68e-87	1.01e-84	259.049	8.26424e-08	4.84556e-06	261.104	3.81727e-06	8.10934e-05	277.721	yes	no							AT2G46380.1		Protein of unknown function (DUF3133)	Os07g48280.1	expressed protein
Sb01g017800	1066	850	1303	19	24	13	112.168	98.7755	114.178	1.76397	2.46612	1.53247	1.38e-86	2.9e-84	63.1245	7.08174e-09	1.64013e-06	57.8957	5.5886e-06	9.36214e-05	62.5331	yes	no						GO:0016747	AT5G17540.1		HXXXD-type acyl-transferase family protein	Os10g35950.1	transferase family protein, putative, expressed
Sb01g048390	1324	898	2064	6	1	3	139.316	104.353	180.863	0.557043	0.102755	0.353647	4.61e-86	9.49e-84	452.154	4.01145e-07	1.03234e-05	471.708	7.07391e-05	0.000405692	461.075	yes	no			KOG1176			GO:0003824,GO:0008152	AT1G65880.1	BZO1	benzoyloxyglucosinolate 1	Os03g03790.1	AMP-binding domain containing protein, expressed
Sb03g040630	11060	10757	11241	290	285	274	1163.77	1250.03	985.019	26.9238	29.2852	32.2998	3.56e-85	7.16e-83	43.0619	2.22212e-09	1.12656e-06	38.9508	4.10737e-10	3.80507e-06	43.2145	yes	no						GO:0004553,GO:0005975	AT2G27500.1		Glycosyl hydrolase superfamily protein	Os01g64170.1	glycosyl hydrolases family 17, putative, expressed
Sb02g012910	931	939	1755	5	3	5	97.9629	109.118	153.786	0.464203	0.308265	0.589412	6.06e-85	1.19e-82	297.283	6.83583e-09	1.64013e-06	269.172	7.22505e-05	0.000411641	270.227	yes	no						GO:0005507,GO:0009055	AT2G32300.1	UCC1	uclacyanin 1	Os09g39940.1	plastocyanin-like domain containing protein, putative, expressed
Sb10g007320	343	329	417	2	0	1	36.0916	38.2319	36.5406	0.185681	0	0.117882	3.94e-84	7.6e-82	356.05	2.09384e-05	0.000129074	576.115	1.79072e-06	5.53396e-05	324.639	yes	no	PF00724	PTHR22893,PTHR22893:SF13	KOG0134	1.3.1.42	K05894	GO:0010181,GO:0016491,GO:0055114	AT1G76690.1	ATOPR2,OPR2	12-oxophytodienoate reductase 2	Os06g11290.1	12-oxophytodienoate reductase, putative, expressed
Sb03g007440	356	281	353	3	3	0	37.4595	32.654	30.9325	0.278522	0.308265	0	9.86e-84	1.86e-81	171.922	5.86349e-05	0.000275174	275.103	4.78919e-06	8.85569e-05	199.081	yes	no						GO:0005507,GO:0016491,GO:0055114	AT1G23010.1	LPR1	Cupredoxin superfamily protein	Os01g03620.1	multicopper oxidase domain containing protein, expressed
Sb01g025840	789	873	865	15	7	7	83.0212	101.448	75.7977	1.39261	0.719285	0.825176	2.04e-83	3.77e-81	96.4403	2.13369e-08	2.60086e-06	92.7547	5.91077e-06	9.76068e-05	97.4621	yes	no			KOG0865			GO:0003755,GO:0006457	AT2G16600.1	ROC3	rotamase CYP 3	Os10g06630.1	peptidyl-prolyl cis-trans isomerase, putative, expressed
Sb09g020230	3400	3244	7631	13	2	9	357.759	376.974	668.684	1.20693	0.20551	1.06094	3.69e-83	6.71e-81	641.226	9.16911e-07	1.68872e-05	689.06	0.000142409	0.000660685	708.236	yes	no	PF07859	PTHR23024:SF10,PTHR23024	KOG1515			GO:0016787,GO:0008152	AT5G16080.1	AtCXE17,CXE17	carboxyesterase 17	Os05g33940.1	alpha/beta hydrolase fold, putative, expressed
Sb04g028020	2186	1956	1694	28	39	34	230.018	227.3	148.441	2.59954	4.00745	4.008	9.57e-83	1.7e-80	63.6976	3.18823e-08	3.07873e-06	57.818	1.42163e-06	4.95113e-05	64.1494	yes	no			KOG0223			GO:0005215,GO:0006810,GO:0016020	AT5G37820.1	NIP4;2,NLM5	NOD26-like intrinsic protein 4;2	Os02g51110.1	aquaporin protein, putative, expressed
Sb07g022750	1412	921	1216	28	19	26	148.575	107.026	106.555	2.59954	1.95235	3.06494	2.29e-82	4e-80	53.1562	1.8106e-08	2.3962e-06	48.005	3.86224e-06	8.12417e-05	53.0556	yes	no			KOG0535	1.7.1.1	K00360	GO:0020037,GO:0009055,GO:0055114,GO:0016491,GO:0030151	AT1G77760.1	GNR1,NIA1,NR1	nitrate reductase 1	Os08g36480.1	nitrate reductase, putative, expressed
Sb02g035960	805	907	1087	7	15	2	84.7048	105.399	95.2509	0.649884	1.54133	0.235765	8.23e-82	1.39e-79	128.381	3.22083e-06	3.51065e-05	152.509	1.40722e-05	0.000155448	154.762	yes	no							AT2G14095.1			Os04g37760.1	expressed protein
Sb01g012060	2578	2453	2902	76	50	30	271.266	285.055	254.295	7.05588	5.13775	3.53647	3.72e-81	6.04e-79	57.2503	3.58192e-08	3.2697e-06	54.3067	1.3238e-07	2.00966e-05	57.9879	yes	no						GO:0016757	AT3G50760.1	GATL2	galacturonosyltransferase-like 2	Os03g47530.1	glycosyl transferase 8 domain containing protein, putative, expressed
Sb01g045190	1263	1504	3365	0	0	0	132.897	174.775	294.866	0	0	0	4.4e-81	7.03e-79	17060.8	1.27193e-10	2.35663e-07	17949.3	5.41557e-05	0.000343354	4109.19	yes	no						GO:0005515	AT5G20900.1	JAZ12,TIFY3B	jasmonate-zim-domain protein 12	Os03g08310.1	ZIM domain containing protein, putative, expressed
Sb06g018830	223	260	256	4	2	0	23.4648	30.2137	22.4326	0.371362	0.20551	0	2.55e-79	4.01e-77	129.434	0.000160798	0.000600657	251.713	1.27452e-05	0.000147774	152.515	yes	no			KOG1604			GO:0016853,GO:0005975	AT5G15140.1		Galactose mutarotase-like superfamily protein	Os04g38540.1	aldose 1-epimerase, putative, expressed
Sb01g005610	837	667	1320	2	6	6	88.072	77.5098	115.668	0.185681	0.61653	0.707294	4.71e-79	7.27e-77	213.851	4.01168e-07	1.03234e-05	205.435	5.929e-05	0.000362098	212.031	yes	no						GO:0004553,GO:0005975	AT2G19440.1		O-Glycosyl hydrolases family 17 protein	Os03g57880.1	glucan endo-1,3-beta-glucosidase precursor, putative, expressed
Sb09g021040	637	782	528	0	0	1	67.0273	90.8735	46.2672	0	0	0.117882	1.94e-78	2.94e-76	1567.4	4.03929e-06	4.08957e-05	3024.55	7.65494e-06	0.000109894	980.991	yes	no	PF00141					GO:0004601,GO:0020037,GO:0006979,GO:0055114	AT5G06730.1		Peroxidase superfamily protein	Os03g13180.1	peroxidase precursor, putative, expressed
Sb03g039620	1396	1209	1952	39	19	27	146.892	140.494	171.049	3.62078	1.95235	3.18282	2.89e-78	4.32e-76	58.953	3.15923e-08	3.07873e-06	54.5639	5.8833e-06	9.73795e-05	59.4805	yes	no							AT3G23160.1		Protein of unknown function (DUF668)	Os01g62670.1	avr9/Cf-9 rapidly elicited protein, putative, expressed
Sb03g036430	1139	1181	1119	36	17	14	119.849	137.24	98.055	3.34226	1.74684	1.65035	6.97e-78	1.02e-75	57.6257	1.00162e-07	5.41815e-06	55.6169	3.08543e-06	7.25831e-05	59.1468	yes	no							AT4G28190.1	ULT,ULT1	Developmental regulator, ULTRAPETALA	Os01g57240.1	expressed protein
Sb04g003880	354	336	344	5	3	3	37.2491	39.0454	30.1438	0.464203	0.308265	0.353647	8.59e-78	1.24e-75	101.112	2.31052e-09	1.12656e-06	94.1767	2.01007e-06	5.91153e-05	93.749	yes	no						GO:0005515	AT1G17240.1	AtRLP2,RLP2	receptor like protein 2	Os02g05920.1	phytosulfokine receptor precursor, putative, expressed
Sb02g038030	1729	2292	3540	7	14	16	181.931	266.345	310.201	0.649884	1.43857	1.88612	1.74e-77	2.47e-75	220.644	1.38301e-07	6.32931e-06	205.926	0.000139022	0.000650112	223.061	yes	no							AT5G67420.1	ASL39,LBD37	LOB domain-containing protein 37	Os07g40000.1	DUF260 domain containing protein, putative, expressed
Sb09g005610	232	276	307	5	2	0	24.4118	32.073	26.9016	0.464203	0.20551	0	1.5e-76	2.11e-74	123.361	0.000563186	0.00163965	343.562	2.0021e-05	0.000183275	156.957	yes	no										Os05g08900.1	expressed protein
Sb02g025720	2193	2074	4268	30	31	23	230.755	241.012	373.994	2.78522	3.18541	2.71129	2.76e-76	3.81e-74	111.183	5.01669e-09	1.54171e-06	96.4383	3.55595e-05	0.000264173	104.997	yes	no					K13464	GO:0005515	AT1G19180.1	JAZ1,TIFY10A	jasmonate-zim-domain protein 1	Os09g26780.1	zinc-finger protein, putative, expressed
Sb04g031040	1807	1538	1134	21	25	28	190.139	178.726	99.3694	1.94965	2.56888	3.30071	1.37e-75	1.84e-73	66.5929	1.11628e-07	5.66305e-06	59.4765	2.87149e-05	0.000230915	66.033	yes	no						GO:0005634,GO:0005515	AT5G46910.1		Transcription factor jumonji (jmj) family protein / zinc finger (C5HC2 type) family protein	Os02g46930.1	jmjC domain containing protein, expressed
Sb04g011090	761	584	556	0	0	6	80.075	67.8646	48.7208	0	0	0.707294	5.33e-75	7.06e-73	326.38	0.000140102	0.000538773	1361.84	1.60242e-05	0.000164842	591.092	yes	no			KOG3178			GO:0008171,GO:0008168,GO:0046983	AT4G35160.1		O-methyltransferase family protein	Os12g25450.1	O-methyltransferase, putative, expressed
Sb03g006290	463	326	519	1	2	3	48.7184	37.8833	45.4786	0.0928406	0.20551	0.353647	1.17e-74	1.53e-72	224.477	1.60546e-07	6.79713e-06	218.704	4.8939e-06	8.92496e-05	201.669	yes	no			KOG2369			GO:0008374,GO:0006629	AT1G27480.1		alpha/beta-Hydrolases superfamily protein	Os02g37654.1	lecithin:cholesterol acyltransferase, putative, expressed
Sb02g024230	405	404	401	7	0	1	42.6155	46.9474	35.1386	0.649884	0	0.117882	3.42e-74	4.4e-72	161.646	9.42449e-05	0.000397398	352.143	1.03523e-05	0.000132099	250.963	yes	no			KOG1187			GO:0004672,GO:0005524,GO:0006468,GO:0005515	AT1G48480.1	RKL1	receptor-like kinase 1	Os09g23570.1	inactive receptor kinase At2g26730 precursor, putative, expressed
Sb06g033580	365	334	421	7	5	4	38.4065	38.813	36.8911	0.649884	0.513775	0.471529	4.84e-74	6.14e-72	75.877	9.80758e-10	8.50703e-07	70.8042	3.09887e-06	7.25831e-05	72.2476	yes	no							AT3G44220.1		Late embryogenesis abundant (LEA) hydroxyproline-rich glycoprotein family	Os04g58860.1	harpin-induced protein 1 domain containing protein, expressed
Sb10g003270	318	460	409	1	0	0	33.461	53.455	35.8396	0.0928406	0	0	7.22e-74	8.92e-72	956.243	1.51656e-05	0.000102326	3909.83	5.24018e-06	9.10642e-05	598.632	yes	no										Os06g05430.1	expressed protein
Sb01g021870	774	695	1636	2	2	1	81.4429	80.7635	143.358	0.185681	0.20551	0.117882	7.13e-74	8.92e-72	631.175	3.84256e-09	1.54171e-06	512.483	0.0001281	0.000612339	504.359	yes	no			KOG0204	3.6.3.8	K01537	GO:0000166,GO:0046872,GO:0003824,GO:0008152	AT3G22910.1		ATPase E1-E2 type family protein / haloacid dehalogenase-like hydrolase family protein	Os10g28240.1	calcium-transporting ATPase, plasma membrane-type, putative, expressed
Sb03g036790	258	272	330	4	0	6	27.1476	31.6082	28.917	0.371362	0	0.707294	7.55e-74	9.21e-72	91.5812	0.000372611	0.00116696	169.163	4.32477e-05	0.000295775	129.143	yes	no						GO:0030599,GO:0042545,GO:0005618,GO:0004857	AT1G11580.1	ATPMEPCRA,PMEPCRA	methylesterase PCR A	Os01g57854.1	pectinesterase, putative, expressed
Sb06g025400	1177	1227	841	16	22	18	123.848	142.585	73.6946	1.48545	2.26061	2.12188	1.36e-73	1.62e-71	64.2602	7.97401e-08	4.77378e-06	57.3868	5.97052e-05	0.00036341	62.6687	yes	no						GO:0004672,GO:0005524,GO:0006468	AT2G28930.3	APK1B,PK1B	protein kinase 1B	Os04g47620.1	protein kinase APK1B, chloroplast precursor, putative, expressed
Sb02g011040	219	176	268	5	2	4	23.0439	20.4523	23.4841	0.464203	0.20551	0.471529	1.36e-73	1.62e-71	64.2555	1.20721e-07	5.88611e-06	59.0944	1.21629e-05	0.000143904	61.4567	yes	no			KOG4658			GO:0043531	AT3G07040.1	RPM1,RPS3	NB-ARC domain-containing disease resistance protein	Os01g21240.1	MLA6 protein, putative, expressed
Sb10g007330	877	910	1208	18	4	1	92.2809	105.748	105.854	1.67113	0.41102	0.117882	1.44e-73	1.69e-71	144.763	1.64288e-05	0.000108326	225.81	1.70906e-05	0.000171535	218.92	yes	no	PF00724	PTHR22893,PTHR22893:SF13	KOG0134	1.3.1.42	K05894	GO:0010181,GO:0016491,GO:0055114	AT1G76690.1	ATOPR2,OPR2	12-oxophytodienoate reductase 2	Os06g11290.1	12-oxophytodienoate reductase, putative, expressed
Sb07g026630	621	650	815	13	9	11	65.3437	75.5342	71.4163	1.20693	0.924796	1.29671	2.55e-73	2.96e-71	69.2677	1.9014e-09	1.12656e-06	62.9827	1.09981e-05	0.000136577	67.1283	yes	no							AT3G07390.1	AIR12	auxin-responsive family protein	Os08g41290.1	AIR12, putative, expressed
Sb01g049030	8133	8028	3908	34	14	9	855.782	932.906	342.448	3.15658	1.43857	1.06094	3.75e-73	4.29e-71	402.958	2.98257e-07	8.76142e-06	387.521	0.000132788	0.00062937	405.331	yes	no			KOG0143			GO:0016491,GO:0016706,GO:0055114	AT5G24530.1	DMR6	2-oxoglutarate (2OG) and Fe(II)-dependent oxygenase superfamily protein	Os03g03034.1	flavonol synthase/flavanone 3-hydroxylase, putative, expressed
Sb03g032500	1044	1058	1853	26	23	23	109.853	122.947	162.373	2.41385	2.36337	2.71129	1.86e-72	2.08e-70	60.0856	4.43994e-09	1.54171e-06	52.6965	4.91796e-05	0.000320845	57.7454	yes	no						GO:0016787,GO:0008152	AT1G51760.1	IAR3,JR3	peptidase M20/M25/M40 family protein	Os01g51060.1	hydrolase, putative, expressed
Sb03g011860	4476	3167	3232	94	112	126	470.98	368.026	283.212	8.72701	11.5086	14.8532	4.81e-72	5.3e-70	35.7054	1.22442e-07	5.93874e-06	32.486	9.97019e-08	1.96621e-05	36.8341	yes	no			KOG0055			GO:0005524,GO:0016887,GO:0042626,GO:0006810,GO:0055085,GO:0016021	AT3G62150.1	PGP21	P-glycoprotein 21	Os01g18670.1	MDR-like ABC transporter, putative, expressed
Sb04g031010	1008	843	1424	33	22	28	106.065	97.9621	124.781	3.06374	2.26061	3.30071	7.24e-72	7.89e-70	43.164	1.06332e-08	1.86377e-06	38.8222	1.19466e-05	0.000142254	42.6749	yes	no			KOG1176	6.2.1.12	K01904	GO:0003824,GO:0008152	AT1G65060.1	4CL3	4-coumarate:CoA ligase 3	Os02g46970.1	AMP-binding domain containing protein, expressed
Sb03g046070	337	252	263	6	4	5	35.4603	29.284	23.046	0.557043	0.41102	0.589412	7.5e-72	8.08e-70	61.3862	1.14158e-08	1.86377e-06	55.1262	1.13648e-05	0.000139449	57.4325	yes	no			KOG3968				AT3G55850.2	LAF3,LAF3 ISF1,LAF3 ISF2	Amidohydrolase family	Os01g72350.1	amidohydrolase, putative, expressed
Sb01g002130	970	955	1535	35	24	21	102.067	110.977	134.508	3.24942	2.46612	2.47553	8.82e-72	9.39e-70	47.7613	5.99109e-09	1.54171e-06	43.0843	1.86794e-05	0.000178214	46.5486	yes	no							AT2G35460.1		Late embryogenesis abundant (LEA) hydroxyproline-rich glycoprotein family	Os03g62010.1	harpin-induced protein 1 domain containing protein, expressed
Sb01g045180	2366	2221	3886	48	19	33	248.958	258.095	340.52	4.45635	1.95235	3.89012	9.96e-72	1.05e-69	93.1575	9.31778e-08	5.25733e-06	87.5762	7.88887e-06	0.000111406	95.5207	yes	no						GO:0005515	AT1G19180.1	JAZ1,TIFY10A	jasmonate-zim-domain protein 1	Os03g08320.1	ZIM domain containing protein, putative, expressed
Sb02g033070	2770	2628	2374	100	69	91	291.469	305.391	208.027	9.28406	7.0901	10.7273	1.94e-71	2.02e-69	33.107	4.5494e-08	3.76351e-06	30.1855	9.76659e-08	1.96621e-05	33.5497	yes	no							AT3G45970.1	ATEXLA1,ATEXPL1,ATHEXP BETA 2.1,EXLA1,EXPL1	expansin-like A1	Os07g29290.1	expansin precursor, putative, expressed
Sb04g027310	219	245	313	7	0	2	23.0439	28.4706	27.4274	0.649884	0	0.235765	2.7e-71	2.78e-69	92.2051	0.00102945	0.00267512	280.652	4.77759e-05	0.000314121	134.59	yes	no										Os02g52170.1	expressed protein
Sb04g034290	366	365	500	1	6	1	38.5118	42.4154	43.8137	0.0928406	0.61653	0.117882	2.79e-71	2.85e-69	162.53	3.44488e-06	3.68515e-05	213.334	8.12533e-06	0.000113877	184.001	yes	no						GO:0003700,GO:0006355	AT1G21910.1		Integrase-type DNA-binding superfamily protein	Os06g10780.1	AP2 domain containing protein, expressed
Sb02g030310	196	230	327	4	0	0	20.6238	26.7275	28.6541	0.371362	0	0	1.77e-70	1.78e-68	190.805	0.000151153	0.000569911	893.302	2.80316e-05	0.000227639	261.514	yes	no						GO:0003700,GO:0006355	AT5G51990.1	CBF4,DREB1D	C-repeat-binding factor 4	Os09g35020.1	AP2 domain containing protein, expressed
Sb10g022620	334	195	334	0	4	2	35.1446	22.6603	29.2675	0	0.41102	0.235765	2.57e-70	2.56e-68	147.947	6.43571e-05	0.000296767	205.023	4.14463e-05	0.000288691	175.392	yes	no	PF01301	PTHR23421,PTHR23421:SF2	KOG0496	3.2.1.23	K01190	GO:0004553,GO:0005975	AT3G13750.1	BGAL1	beta galactosidase 1	Os06g37560.1	beta-galactosidase precursor, putative, expressed
Sb04g000620	1295	850	1825	18	4	12	136.264	98.7755	159.92	1.67113	0.41102	1.41459	2.69e-70	2.65e-68	126.549	1.33998e-06	2.1514e-05	129.624	0.000174973	0.000761288	138.089	yes	no			KOG0228				AT1G12240.1	ATBETAFRUCT4,VAC-INV	Glycosyl hydrolases family 32 protein	Os02g01590.1	glycosyl hydrolases, putative, expressed
Sb02g033810	1747	1243	2621	40	35	24	183.825	144.445	229.671	3.71362	3.59643	2.82918	6.06e-70	5.9e-68	62.2388	1.14835e-08	1.86377e-06	54.756	2.57738e-05	0.000215495	59.6827	yes	no			KOG1187			GO:0004672,GO:0005524,GO:0006468,GO:0005515	AT4G20140.1	GSO1	Leucine-rich repeat transmembrane protein kinase	Os07g31500.1	leucine-rich repeat receptor protein kinase EXS precursor, putative, expressed
Sb10g022747	651	543	1021	7	4	6	68.5004	63.1001	89.4675	0.649884	0.41102	0.707294	7.74e-70	7.46e-68	139.832	7.86815e-09	1.72139e-06	126.161	5.68945e-05	0.00035401	131.077	yes	no										Os06g38120.1	low-affinity cation transporter, putative, expressed
Sb06g023980	575	548	535	4	7	8	60.5034	63.6812	46.8806	0.371362	0.719285	0.943059	7.81e-70	7.46e-68	94.597	1.10844e-07	5.66305e-06	87.7693	4.1943e-06	8.32642e-05	92.702	yes	no			KOG4282				AT1G76890.2	AT-GT2,GT2	Duplicated homeodomain-like superfamily protein	Os04g45750.1	expressed protein
Sb04g003110	1192	929	734	24	19	13	125.426	107.956	64.3185	2.22817	1.95235	1.53247	1.2e-69	1.13e-67	56.7651	7.62415e-08	4.67749e-06	51.2226	6.89281e-05	0.000399094	54.8304	yes	no						GO:0008168	AT5G04370.2	NAMT1	S-adenosyl-L-methionine-dependent methyltransferases superfamily protein	Os06g13310.1	SAM dependent carboxyl methyltransferase, putative, expressed
Sb09g025540	526	519	655	0	7	6	55.3475	60.3112	57.3959	0	0.719285	0.707294	8.33e-69	7.79e-67	139.48	0.000487165	0.0014549	296.724	3.35424e-05	0.000256383	215.299	yes	no	PF00891,PF08100	PTHR11746	KOG3178			GO:0008171,GO:0008168,GO:0046983	AT4G35150.1		O-methyltransferase family protein	Os05g43930.1	O-methyltransferase, putative, expressed
Sb09g025570	749	656	1396	5	9	7	78.8123	76.2315	122.328	0.464203	0.924796	0.825176	3.17e-68	2.9e-66	142.968	3.94875e-08	3.41881e-06	127.448	0.000245372	0.00095993	133.742	yes	no	PF00891,PF08100	PTHR11746	KOG3178			GO:0008171,GO:0008168,GO:0046983	AT4G35160.1		O-methyltransferase family protein	Os12g25450.1	O-methyltransferase, putative, expressed
Sb03g003830	1798	1614	3362	25	12	6	189.192	187.557	294.603	2.32101	1.23306	0.707294	5.15e-68	4.59e-66	174.619	2.30872e-07	7.81432e-06	173.18	0.000159938	0.000714817	181.293	yes	no						GO:0016747	AT3G62160.1		HXXXD-type acyl-transferase family protein	Os01g08380.1	transferase family protein, putative, expressed
Sb04g027900	660	685	1240	8	9	9	69.4474	79.6015	108.658	0.742725	0.924796	1.06094	5.15e-68	4.59e-66	107.495	5.99093e-09	1.54171e-06	94.2172	0.000206267	0.000852682	99.8895	yes	no			KOG2824			GO:0009055,GO:0015035,GO:0045454	AT5G39865.1		Glutaredoxin family protein	Os02g51370.1	glutaredoxin, putative, expressed
Sb01g028450	498	525	535	2	9	0	52.4012	61.0084	46.8806	0.185681	0.924796	0	8.32e-68	7.34e-66	153.028	0.000291482	0.00096164	410.838	1.43606e-05	0.000157749	251.766	yes	no						GO:0003677,GO:0006355	AT4G17980.1	anac071,NAC071	NAC domain containing protein 71	Os10g42130.1	no apical meristem protein, putative, expressed
Sb05g006210	237	287	289	8	5	7	24.9379	33.3513	25.3243	0.742725	0.513775	0.825176	5.91e-67	5.16e-65	44.4638	2.53501e-08	2.76118e-06	40.8621	2.9469e-05	0.000234537	42.2692	yes	no						GO:0047134,GO:0055114	AT2G16050.1		Cysteine/Histidine-rich C1 domain family protein	Os08g31250.1	C1-like domain containing protein, expressed
Sb01g007570	851	808	1497	23	10	13	89.5451	93.8949	131.178	2.13533	1.02755	1.53247	6.14e-67	5.32e-65	75.2569	6.75404e-08	4.43755e-06	69.683	0.000154728	0.000701272	74.4338	yes	no						GO:0003700,GO:0043565,GO:0006355	AT1G69310.2	ATWRKY57,WRKY57	WRKY DNA-binding protein 57	Os03g55080.1	WRKY3, expressed
Sb06g003790	238	265	351	7	1	5	25.0432	30.7947	30.7572	0.649884	0.102755	0.589412	1.18e-66	1.01e-64	70.7725	1.03905e-05	7.87706e-05	78.8328	4.2856e-05	0.000294865	78.7032	yes	no							AT1G12380.1			Os04g19140.1	expressed protein
Sb04g031070	328	308	292	10	10	7	34.5133	35.7916	25.5872	0.928406	1.02755	0.825176	2.74e-66	2.31e-64	37.7864	8.31556e-09	1.72139e-06	34.0472	1.58927e-05	0.000164127	36.4176	yes	no			KOG2262			GO:0055085	AT5G64410.1	ATOPT4,OPT4	oligopeptide transporter 4	Os01g43940.1	oligopeptide transporter, putative, expressed
Sb02g037340	2136	1615	4737	16	8	9	224.757	187.674	415.091	1.48545	0.822041	1.06094	8.82e-66	7.3e-64	278.396	3.48516e-08	3.22865e-06	237.744	0.000799614	0.00235088	254.897	yes	no							AT2G44260.1		Plant protein of unknown function (DUF946)	Os07g38840.1	expressed protein
Sb03g013820	375	468	598	6	2	0	39.4588	54.3847	52.4012	0.557043	0.20551	0	9.42e-66	7.72e-64	192.537	0.000343496	0.00109465	536.784	3.57014e-05	0.000264379	259.788	yes	no						GO:0006950				Os01g72900.1	abscisic stress-ripening, putative, expressed
Sb01g017860	2743	2449	4203	143	124	87	288.628	284.59	368.298	13.2762	12.7416	10.2558	3.11e-65	2.53e-63	29.4442	1.39582e-08	1.99569e-06	26.3248	2.57377e-07	2.48369e-05	28.6283	yes	no				1.2.1.70	K02492	GO:0008883,GO:0050661,GO:0033014,GO:0055114,GO:0016491	AT1G58290.1	HEMA1	Glutamyl-tRNA reductase family protein	Os10g35840.1	shikimate/quinate 5-dehydrogenase, putative, expressed
Sb03g003070	238	193	406	2	0	0	25.0432	22.4279	35.5767	0.185681	0	0	4.52e-65	3.61e-63	384.777	1.1064e-05	8.2129e-05	732.56	2.9577e-05	0.000234791	346.737	yes	no			KOG0256	4.4.1.14	K01762	GO:0030170,GO:0009058,GO:0016740	AT4G26200.1	ACS7,ATACS7	1-amino-cyclopropane-1-carboxylate synthase 7	Os01g09700.1	aminotransferase, classes I and II, domain containing protein, expressed
Sb09g000990	593	503	679	16	9	12	62.3975	58.4519	59.499	1.48545	0.924796	1.41459	7.05e-65	5.58e-63	52.5248	1.00304e-08	1.83907e-06	48.3546	6.71959e-06	0.000103578	51.9369	yes	no						GO:0016829,GO:0008152,GO:0000287,GO:0010333	AT5G23960.1	ATTPS21,TPS21	terpene synthase 21	Os08g07080.1	terpene synthase, putative, expressed
Sb02g036080	1662	1626	2040	82	76	89	174.881	188.952	178.76	7.61293	7.80939	10.4915	7.88e-65	6.18e-63	23.6632	1.47965e-08	2.07689e-06	21.4897	1.09146e-07	1.96621e-05	24.0433	yes	no							AT1G11380.1		PLAC8 family protein	Os07g36820.1	uncharacterized Cys-rich domain containing protein, putative, expressed
Sb03g034710	985	776	1311	47	32	35	103.645	90.1763	114.879	4.36351	3.28816	4.12588	8.43e-65	6.56e-63	29.5904	1.12677e-08	1.86377e-06	26.5823	7.21928e-06	0.000106555	29.1899	yes	no			KOG1187			GO:0004672,GO:0005524,GO:0006468	AT3G24550.1	ATPERK1,PERK1	proline extensin-like receptor kinase 1	Os01g12720.1	protein kinase domain containing protein, expressed
Sb10g001620	598	1041	1905	1	1	0	62.9236	120.971	166.93	0.0928406	0.102755	0	9.38e-65	7.25e-63	1639.86	3.76506e-06	3.8928e-05	2296.99	0.00041344	0.00141291	1127.13	yes	no	PF00847				K09286	GO:0003700,GO:0006355	AT4G25470.1	ATCBF2,CBF2,DREB1C,FTQ4	C-repeat/DRE binding factor 2	Os06g03670.1	dehydration-responsive element-binding protein, putative, expressed
Sb01g016720	563	422	854	5	4	2	59.2408	49.0392	74.8338	0.464203	0.41102	0.235765	1.21e-64	9.18e-63	177.76	1.33137e-08	1.95774e-06	160.188	5.37121e-05	0.000341048	165.135	yes	no			KOG1187			GO:0004672,GO:0005524,GO:0006468,GO:0048544,GO:0005529,GO:0004674	AT4G21380.1	ARK3,RK3	receptor kinase 3	Os03g35600.1	serine/threonine-protein kinase receptor precursor, putative, expressed
Sb02g022290	586	515	957	10	4	3	61.6609	59.8464	83.8594	0.928406	0.41102	0.353647	1.32e-64	9.98e-63	131.218	1.17758e-07	5.8027e-06	131.181	6.82946e-05	0.000397913	133.699	yes	no						GO:0003700,GO:0043565,GO:0006355	AT4G23810.1	ATWRKY53,WRKY53	WRKY family transcription factor	Os09g16510.1	WRKY74, expressed
Sb03g046080	456	466	973	1	0	0	47.9819	54.1522	85.2614	0.0928406	0	0	1.45e-64	1.08e-62	1496.03	1.55953e-06	2.334e-05	2643.88	4.26916e-05	0.000294486	910.633	yes	no							AT5G12340.1			Os01g72360.1	expressed protein
Sb01g012450	2442	2024	3146	146	119	107	256.955	235.202	275.676	13.5547	12.2279	12.6134	2.75e-64	2.04e-62	22.5954	4.43842e-09	1.54171e-06	20.2762	6.32458e-08	1.67523e-05	22.2951	yes	no			KOG4214			GO:0005515	AT5G45110.1	ATNPR3,NPR3	NPR1-like protein 3	Os03g46440.1	BTBA4 - Bric-a-Brac,Tramtrack, Broad Complex BTB domain with Ankyrin repeat region, expressed
Sb09g002810	218	211	235	8	7	13	22.9387	24.5196	20.5924	0.742725	0.719285	1.53247	1.25e-63	9.12e-62	25.8608	6.02816e-07	1.32223e-05	24.2737	2.71512e-05	0.000222591	25.7442	yes	no	PF00141			1.11.1.7	K00430	GO:0004601,GO:0020037,GO:0006979,GO:0055114	AT4G11290.1		Peroxidase superfamily protein	Os05g04490.1	peroxidase precursor, putative, expressed
Sb06g033050	231	178	285	7	6	9	24.3066	20.6848	24.9738	0.649884	0.61653	1.06094	4.57e-63	3.28e-61	34.0754	6.12403e-08	4.26564e-06	30.8306	4.5054e-05	0.000302574	32.7918	yes	no			KOG0254			GO:0022857,GO:0055085,GO:0016021	AT2G20780.1		Major facilitator superfamily protein	Os04g58220.1	transporter family protein, putative, expressed
Sb01g005780	2994	2529	7288	34	24	13	315.039	293.886	638.628	3.15658	2.46612	1.53247	1.25e-62	8.82e-61	198.798	1.0385e-07	5.49751e-06	171.362	0.000273418	0.00103767	182.559	yes	no			KOG0032	2.7.11.1	K13412	GO:0004672,GO:0005524,GO:0006468	AT5G04870.1	ATCPK1,CPK1	calcium dependent protein kinase 1	Os03g57450.1	CAMK_CAMK_like.2 - CAMK includes calcium/calmodulin depedent protein kinases, expressed
Sb01g006730	4064	4032	5049	361	370	310	427.628	468.545	442.43	33.5154	38.0194	36.5435	2.3e-62	1.6e-60	13.9754	1.22722e-08	1.86377e-06	12.5987	6.21194e-09	1.26526e-05	13.9382	yes	no							AT1G10020.1		Protein of unknown function (DUF1005)	Os03g56220.1	stress-induced protein, putative, expressed
Sb10g022060	3138	2295	2993	204	153	149	330.191	266.694	262.269	18.9395	15.7215	17.5645	3.23e-62	2.23e-60	18.4237	1.72544e-08	2.31659e-06	16.6536	1.32098e-08	1.29758e-05	18.3486	yes	no	PF00069,PF00560,PF08263	PTHR24420,PTHR24420:SF789	KOG1187	2.7.1.-	K00924	GO:0004672,GO:0005524,GO:0006468,GO:0005515	AT5G25930.1		Protein kinase family protein with leucine-rich repeat domain	Os06g36270.1	receptor-like protein kinase 5 precursor, putative, expressed
Sb02g038310	1189	1021	1584	80	69	51	125.111	118.647	138.802	7.42725	7.0901	6.012	4.47e-62	3.07e-60	21.0114	9.8396e-09	1.83907e-06	18.8994	1.1779e-06	4.62316e-05	20.6565	yes	no			KOG1187			GO:0004672,GO:0005524,GO:0006468,GO:0005515	AT1G74360.1		Leucine-rich repeat protein kinase family protein	Os07g40630.1	BRASSINOSTEROID INSENSITIVE 1 precursor, putative, expressed
Sb02g023630	2448	1887	3453	71	29	49	257.587	219.282	302.577	6.59168	2.9799	5.77624	6.81e-62	4.64e-60	57.4095	1.64442e-07	6.8621e-06	53.8502	3.65817e-06	7.95524e-05	59.0849	yes	no						GO:0005515,GO:0004842,GO:0016567,GO:0000151	AT1G60190.1		ARM repeat superfamily protein	Os09g21120.1	armadillo/beta-catenin repeat family protein, putative, expressed
Sb09g005810	856	842	1186	26	6	21	90.0712	97.8459	103.926	2.41385	0.61653	2.47553	7.26e-62	4.91e-60	59.6338	4.0919e-06	4.13384e-05	62.9206	2.62433e-05	0.000218137	68.4626	yes	no	PF00390,PF03949	PTHR23406:SF2,PTHR23406	KOG1257			GO:0016616,GO:0051287,GO:0055114	AT5G25880.1	ATNADP-ME3,NADP-ME3	NADP-malic enzyme 3	Os05g09440.1	NADP-dependent malic enzyme, chloroplast precursor, putative, expressed
Sb01g041450	1687	1548	3887	15	6	2	177.512	179.888	340.607	1.39261	0.61653	0.235765	8.24e-62	5.53e-60	339.793	1.11492e-06	1.9342e-05	371.691	0.000403557	0.00138928	379.309	yes	no						GO:0004842,GO:0016567,GO:0000151	AT1G66160.1	ATCMPG1,CMPG1	CYS, MET, PRO, and GLY protein 1	Os03g13740.1	immediate-early fungal elicitor protein CMPG1, putative, expressed
Sb02g042930	4401	3302	5505	178	130	202	463.088	383.714	482.389	16.5256	13.3582	23.8122	1.84e-61	1.23e-59	28.056	9.88787e-08	5.41815e-06	25.7555	9.06567e-08	1.96621e-05	28.986	yes	no					K03549	GO:0015079,GO:0071805,GO:0016020	AT2G40540.2	ATKT2,ATKUP2,KT2,KUP2,SHY3,TRK2	potassium transporter 2	Os07g48130.1	potassium transporter, putative, expressed
Sb03g012310	569	603	1430	3	2	0	59.8721	70.0725	125.307	0.278522	0.20551	0	3.8e-61	2.5e-59	532.133	5.83213e-05	0.00027398	1009.66	0.000311779	0.0011457	535.41	yes	no			KOG0048			GO:0003677	AT1G48000.1	AtMYB112,MYB112	myb domain protein 112	Os01g19330.1	MYB family transcription factor, putative, expressed
Sb10g013000	240	291	544	0	0	0	25.2536	33.8161	47.6693	0	0	0	6.09e-61	3.97e-59	3004.75	9.97073e-11	2.30922e-07	4703.67	3.22519e-05	0.000250866	747.04	yes	no										Os06g22150.1	expressed protein
Sb01g019100	838	919	1296	25	32	39	88.1772	106.794	113.565	2.32101	3.28816	4.59741	8.01e-61	5.19e-59	34.5889	1.38318e-07	6.32931e-06	31.6729	1.42859e-05	0.000157366	35.4237	yes	no							AT5G03230.1		Protein of unknown function, DUF584	Os10g33990.1	DUF584 domain containing protein, putative, expressed
Sb07g026520	667	514	1009	6	11	12	70.184	59.7302	88.416	0.557043	1.13031	1.41459	1.01e-60	6.5e-59	80.9501	2.14377e-07	7.63566e-06	74.6865	0.000148859	0.000681993	79.7636	yes	no			KOG1371	5.1.3.6	K08679	GO:0003824,GO:0050662,GO:0044237	AT3G23820.1	GAE6	UDP-D-glucuronate 4-epimerase 6	Os08g41440.1	UDP-glucuronate 4-epimerase, putative, expressed
Sb09g005680	259	351	304	2	7	7	27.2529	40.7885	26.6387	0.185681	0.719285	0.825176	1.14e-60	7.3e-59	62.0742	5.90029e-06	5.271e-05	63.5028	7.06262e-05	0.000405692	64.0976	yes	no	PF02458					GO:0016747	AT3G62160.1		HXXXD-type acyl-transferase family protein	Os04g11810.1	transferase family protein, putative, expressed
Sb02g035490	1087	891	1906	34	26	30	114.378	103.54	167.018	3.15658	2.67163	3.53647	1.18e-60	7.51e-59	46.962	2.55405e-08	2.76118e-06	40.9095	8.80538e-05	0.000472066	45.0756	yes	no						GO:0004553,GO:0005975	AT5G55180.1		O-Glycosyl hydrolases family 17 protein	Os07g35350.2	glucan endo-1,3-beta-glucosidase precursor, putative, expressed
Sb06g028200	372	510	487	9	7	7	39.1431	59.2653	42.6745	0.835565	0.719285	0.825176	1.28e-60	8.05e-59	65.5134	4.44824e-09	1.54171e-06	59.0112	5.84102e-05	0.000359288	61.5461	yes	no							AT3G22142.1		Bifunctional inhibitor/lipid-transfer protein/seed storage 2S albumin superfamily protein	Os04g52260.1	LTPL124 - Protease inhibitor/seed storage/LTP family protein precursor, expressed
Sb10g026450	1004	1114	939	18	37	10	105.644	129.454	82.2821	1.67113	3.80194	1.17882	1.87e-60	1.17e-58	52.6907	1.39688e-06	2.17491e-05	53.6025	1.55955e-05	0.000162577	57.087	yes	no	PF00170	PTHR22952:SF6,PTHR22952				GO:0003700,GO:0043565,GO:0046983,GO:0006355	AT5G24800.1	ATBZIP9,BZIP9,BZO2H2	basic leucine zipper 9	Os06g45140.1	bZIP transcription factor domain containing protein, expressed
Sb04g028750	1437	1707	1669	102	99	79	151.206	198.365	146.25	9.46974	10.1728	9.31271	2.17e-60	1.35e-58	19.1963	2.09072e-08	2.60086e-06	17.243	2.56153e-07	2.48369e-05	18.9565	yes	no			KOG2839			GO:0016787	AT1G14860.1	atnudt18,NUDT18	nudix hydrolase homolog 18	Os02g50130.1	hydrolase, NUDIX family, domain containing protein, expressed
Sb01g039970	918	896	855	44	43	49	96.595	104.121	74.9214	4.08499	4.41847	5.77624	2.52e-60	1.55e-58	21.6378	5.62706e-08	4.13723e-06	19.5952	1.11126e-06	4.59387e-05	21.796	yes	no							AT5G05840.1		Protein of unknown function (DUF620)	Os03g16060.1	expressed protein
Sb06g025870	5534	4773	11515	120	67	49	582.306	554.654	1009.03	11.1409	6.88459	5.77624	3.43e-60	2.09e-58	103.03	9.2622e-08	5.25733e-06	91.583	4.23745e-06	8.36202e-05	97.7793	yes	no			KOG1347			GO:0015238,GO:0015297,GO:0006855,GO:0055085,GO:0016020	AT4G29140.1		MATE efflux family protein	Os04g48290.1	MATE efflux family protein, putative, expressed
Sb02g026630	461	522	952	5	4	0	48.508	60.6598	83.4212	0.464203	0.41102	0	4.57e-60	2.75e-58	229.194	0.000235351	0.000816587	501.746	0.000168918	0.000741639	293.474	yes	no						GO:0003700,GO:0006355	AT4G34410.1	RRTF1	redox responsive transcription factor 1	Os09g28440.1	AP2 domain containing protein, expressed
Sb06g023180	303	343	519	4	4	6	31.8827	39.8588	45.4786	0.371362	0.41102	0.707294	4.94e-60	2.95e-58	89.1689	3.19039e-08	3.07873e-06	80.627	7.13374e-05	0.00040825	82.3918	yes	no							AT5G08350.1		GRAM domain-containing protein / ABA-responsive protein-related	Os04g44510.1	GEM, putative, expressed
Sb03g034210	1063	859	1352	63	34	28	111.852	99.8214	118.472	5.84896	3.49367	3.30071	5.81e-60	3.45e-58	29.1688	9.99347e-08	5.41815e-06	27.2758	4.27374e-06	8.39488e-05	29.3886	yes	no			KOG1187			GO:0004672,GO:0005524,GO:0006468,GO:0005515	AT5G25930.1		Protein kinase family protein with leucine-rich repeat domain	Os01g53920.1	receptor-like protein kinase 5 precursor, putative, expressed
Sb01g045170	1312	2017	4240	10	12	6	138.053	234.389	371.54	0.928406	1.23306	0.707294	1.36e-59	8e-58	294.735	6.68121e-08	4.42105e-06	248.242	0.00175803	0.00433379	261.304	yes	no										Os03g08330.1	ZIM domain containing protein, putative, expressed
Sb10g008890	1220	1581	3526	13	4	7	128.373	183.723	308.974	1.20693	0.41102	0.825176	2.36e-59	1.38e-57	286.397	2.27592e-07	7.8028e-06	260.53	0.00110912	0.00303722	272.577	yes	no	PF04564	PTHR22849				GO:0005515,GO:0004842,GO:0016567,GO:0000151	AT5G37490.1		ARM repeat superfamily protein	Os06g13870.1	U-box protein CMPG1, putative, expressed
Sb07g005420	987	970	1981	19	31	19	103.855	112.72	173.59	1.76397	3.18541	2.23976	2.39e-59	1.38e-57	62.1846	8.6762e-08	4.97055e-06	54.8514	0.000200145	0.000832576	60.2641	yes	no						GO:0016491,GO:0008152,GO:0004097,GO:0055114				Os01g58100.1	polyphenol oxidase, putative, expressed
Sb04g033105	519	484	753	13	9	13	54.6109	56.244	65.9834	1.20693	0.924796	1.53247	5.82e-59	3.33e-57	54.576	1.22283e-08	1.86377e-06	49.4136	4.73127e-05	0.000312183	53.0573	yes	no						GO:0003700,GO:0006355	AT4G17500.1	ATERF-1,ERF-1	ethylene responsive element binding factor 1	Os02g43790.1	ethylene-responsive transcription factor, putative, expressed
Sb02g023660	8742	6617	11788	488	444	414	919.863	768.939	1032.95	45.3062	45.6233	48.8033	5.8e-59	3.33e-57	22.1093	1.227e-08	1.86377e-06	19.6672	1.60549e-08	1.29758e-05	21.7433	yes	no			KOG2254			GO:0033903,GO:0016998	AT5G15870.1		glycosyl hydrolase family 81 protein	Os09g21210.1	beta-glucan-binding protein 4, putative, expressed
Sb05g010050	1704	1904	3095	77	70	40	179.301	221.257	271.207	7.14872	7.19285	4.71529	1.47e-58	8.35e-57	39.9809	5.2776e-08	4.00752e-06	35.9381	6.30124e-06	0.000100994	38.7471	yes	no							AT2G31560.2		Protein of unknown function (DUF1685)	Os11g17930.1	expressed protein
Sb01g031250	623	589	1115	17	8	12	65.5542	68.4456	97.7045	1.57829	0.822041	1.41459	2.34e-58	1.31e-56	68.536	7.14663e-08	4.53468e-06	62.5534	0.000283617	0.00106849	66.7387	yes	no			KOG1454				AT2G36290.1		alpha/beta-Hydrolases superfamily protein	Os10g37710.1	hydrolase, alpha/beta fold family protein, putative, expressed
Sb01g013940	818	632	706	3	19	4	86.0727	73.4425	61.8649	0.278522	1.95235	0.471529	2.82e-58	1.57e-56	90.554	8.2503e-06	6.69857e-05	114.321	1.03035e-05	0.000132022	117.371	yes	no						GO:0005515	AT4G13340.1		Leucine-rich repeat (LRR) family protein	Os03g43650.1	uncharacterized protein At4g06744 precursor, putative, expressed
Sb04g022120	566	620	1521	3	1	3	59.5564	72.048	133.281	0.278522	0.102755	0.353647	3.22e-58	1.78e-56	399.988	2.17597e-07	7.63566e-06	359.535	0.000608781	0.00190339	341.277	yes	no						GO:0004842,GO:0016567,GO:0000151	AT5G64660.1	ATCMPG2,CMPG2	CYS, MET, PRO, and GLY protein 2	Os02g33680.1	U-box domain containing protein, expressed
Sb04g026560	489	421	619	17	7	11	51.4542	48.9229	54.2413	1.57829	0.719285	1.29671	3.99e-58	2.18e-56	47.8322	1.13496e-07	5.66305e-06	45.0607	2.29688e-05	0.000198863	48.4999	yes	no			KOG0222	4.3.1.24	K10775	GO:0016841,GO:0009058	AT2G37040.1	ATPAL1,PAL1	PHE ammonia lyase 1	Os02g41680.1	phenylalanine ammonia-lyase, putative, expressed
Sb01g004590	203	205	291	6	8	12	21.3603	23.8223	25.4996	0.557043	0.822041	1.41459	5.81e-58	3.15e-56	29.1341	8.13941e-07	1.59753e-05	27.3038	8.61467e-05	0.000465072	28.8714	yes	no						GO:0045735	AT1G18970.1	GLP4	germin-like protein 4	Os03g58980.1	Cupin domain containing protein, expressed
Sb02g030000	287	262	385	10	11	13	30.1991	30.4461	33.7365	0.928406	1.13031	1.53247	5.94e-58	3.2e-56	29.8779	3.31423e-08	3.13296e-06	26.6721	5.43242e-05	0.000343677	29.105	yes	no							AT3G25500.1	AFH1,AHF1,ATFH1,FH1	formin homology 1	Os09g34180.1	formin, putative, expressed
Sb09g023380	9387	9921	12843	324	125	165	987.732	1152.88	1125.4	30.0803	12.8444	19.4506	7.53e-58	4.03e-56	58.9095	1.14313e-07	5.66305e-06	56.338	7.86798e-08	1.95361e-05	61.3834	yes	no	PF00514,PF04564	PTHR22849				GO:0005515,GO:0004842,GO:0016567,GO:0000151	AT5G01830.1		ARM repeat superfamily protein	Os05g39930.1	spotted leaf 11, putative, expressed
Sb09g027260	968	976	2340	8	1	10	101.856	113.418	205.048	0.742725	0.102755	1.17882	1.45e-57	7.68e-56	239.475	1.33442e-05	9.40795e-05	289.021	0.000697288	0.0021221	282.288	yes	no	PF00069	PTHR24361,PTHR24361:SF58	KOG0198			GO:0004672,GO:0005524,GO:0006468	AT4G26890.1	MAPKKK16	mitogen-activated protein kinase kinase kinase 16	Os05g46750.1	STE_MEKK_ste11_MAP3K.18 - STE kinases include homologs to sterile 7, sterile 11 and sterile 20 from yeast, expressed
Sb03g045770	4137	4584	7583	200	129	194	435.309	532.691	664.478	18.5681	13.2554	22.8692	1.53e-57	8.04e-56	34.067	1.13711e-07	5.66305e-06	30.6348	2.90807e-07	2.61557e-05	34.227	yes	no			KOG0027		K13448		AT1G24620.1		EF hand calcium-binding protein family	Os01g72100.1	OsCML10 - Calmodulin-related calcium sensor protein, expressed
Sb03g040480	2194	1882	1676	126	77	77	230.86	218.701	146.863	11.6979	7.91214	9.07694	1.6e-57	8.35e-56	23.0173	1.41906e-07	6.41222e-06	20.9855	3.51886e-07	2.74537e-05	22.8732	yes	no			KOG2692			GO:0008373,GO:0006486,GO:0030173	AT1G08280.1		Glycosyltransferase family 29 (sialyltransferase) family protein	Os01g63970.1	sialyltransferase family domain containing protein, expressed
Sb03g026050	4499	3727	8809	122	52	61	473.4	433.102	771.909	11.3265	5.34326	7.19082	1.96e-57	1.02e-55	80.2889	1.61446e-07	6.79835e-06	72.3913	5.28372e-06	9.10642e-05	78.2285	yes	no			KOG4585				AT5G12010.1			Os01g40070.1	expressed protein
Sb03g003390	5519	4882	5994	582	519	477	580.728	567.32	525.238	54.0332	53.3299	56.2299	3.16e-57	1.63e-55	11.4995	1.64864e-08	2.24603e-06	10.3923	2.94334e-09	1.26526e-05	11.4937	yes	no						GO:0016747	AT3G62160.1		HXXXD-type acyl-transferase family protein	Os01g09010.1	transferase family protein, putative, expressed
Sb10g025730	219	260	418	4	1	5	23.0439	30.2137	36.6282	0.371362	0.102755	0.589412	3.53e-57	1.81e-55	95.1109	4.65649e-06	4.5076e-05	101.667	0.000143971	0.000665888	95.7394	yes	no	PF00226	PTHR25040,PTHR25040:SF110				GO:0031072	AT1G80920.1	J8	Chaperone DnaJ-domain superfamily protein	Os06g44160.1	heat shock protein DnaJ, putative, expressed
Sb01g037730	1185	1386	3362	13	5	10	124.69	161.062	294.603	1.20693	0.513775	1.17882	4.57e-57	2.33e-55	228.722	2.14324e-07	7.63566e-06	202.271	0.00146875	0.00378275	212.635	yes	no							AT4G02170.1			Os03g19070.1	long cell-linked locus protein, putative, expressed
Sb02g037925	467	632	1213	1	4	4	49.1393	73.4425	106.292	0.0928406	0.41102	0.471529	6.42e-57	3.25e-55	269.155	1.87776e-06	2.60764e-05	275.645	0.000550176	0.00176437	252.343	yes	no										Os07g39860.1	expressed protein
Sb01g001220	252	219	513	1	1	0	26.5163	25.4492	44.9528	0.0928406	0.102755	0	1.16e-56	5.81e-55	451.15	3.39244e-06	3.64589e-05	537.677	8.09618e-05	0.000446181	327.216	yes	no			KOG1192				AT1G22380.1	AtUGT85A3,UGT85A3	UDP-glucosyl transferase 85A3	Os02g51910.1	cytokinin-O-glucosyltransferase 2, putative, expressed
Sb04g033820	1213	1097	1855	33	8	6	127.636	127.479	162.549	3.06374	0.822041	0.707294	1.39e-56	6.91e-55	99.4046	1.97799e-06	2.68681e-05	114.666	5.83944e-05	0.000359288	119.121	yes	no							AT3G05200.1	ATL6	RING/U-box superfamily protein	Os02g52210.1	zinc finger, C3HC4 type domain containing protein, expressed
Sb03g025630	416	344	319	6	15	3	43.7729	39.975	27.9531	0.557043	1.54133	0.353647	1.55e-56	7.7e-55	49.4098	4.73979e-06	4.55492e-05	53.3328	3.51671e-05	0.000263707	56.0026	yes	no			KOG1187			GO:0004672,GO:0005524,GO:0006468	AT5G38280.1	PR5K	PR5-like receptor kinase	Os01g02800.1	receptor-like kinase ARK1AS, putative, expressed
Sb10g026080	5181	5589	4900	513	373	336	545.162	649.478	429.374	47.6272	38.3276	39.6085	2.38e-56	1.17e-54	14.4222	1.31947e-07	6.26848e-06	13.024	2.46278e-08	1.29758e-05	14.3716	yes	no	PF01344	PTHR26379,PTHR26379:SF262				GO:0005515	AT2G24540.1	AFR	Galactose oxidase/kelch repeat superfamily protein	Os06g44500.1	OsFBK17 - F-box domain and kelch repeat containing protein, expressed
Sb07g019160	1025	974	1208	90	53	48	107.854	113.185	105.854	8.35565	5.44602	5.65835	3.69e-56	1.8e-54	18.7702	6.58948e-08	4.4155e-06	17.3771	5.90802e-07	3.47777e-05	18.8205	yes	no							AT3G50150.1		Plant protein of unknown function (DUF247)	Os08g26820.1	plant protein of unknown function domain containing protein, expressed
Sb01g027330	402	447	387	10	8	14	42.2998	51.9443	33.9118	0.928406	0.822041	1.65035	3.99e-56	1.93e-54	42.3425	1.96757e-07	7.47795e-06	39.1322	3.86901e-05	0.000276562	41.7005	yes	no				1.11.1.7	K00430	GO:0004601,GO:0020037,GO:0006979,GO:0055114	AT5G06730.1		Peroxidase superfamily protein	Os10g02040.1	peroxidase precursor, putative, expressed
Sb03g038880	7874	7790	2175	7	9	13	828.529	905.249	190.589	0.649884	0.924796	1.53247	4.61e-56	2.22e-54	676.127	8.57361e-07	1.63428e-05	538.237	0.00366746	0.00787378	574.464	yes	no			KOG0143			GO:0016491,GO:0016706,GO:0055114	AT3G11180.1		2-oxoglutarate (2OG) and Fe(II)-dependent oxygenase superfamily protein	Os01g61610.1	flavonol synthase/flavanone 3-hydroxylase, putative, expressed
Sb08g003110	3320	2698	12013	1	5	1	349.342	313.525	1052.67	0.0928406	0.513775	0.117882	5.04e-56	2.42e-54	2638.46	4.23974e-07	1.06219e-05	2509.86	0.000999868	0.00279842	2271.89	yes	no			KOG0157			GO:0005506,GO:0009055,GO:0016705,GO:0020037,GO:0055114	AT2G27690.1	CYP94C1	cytochrome P450, family 94, subfamily C, polypeptide 1	Os11g05380.1	cytochrome P450, putative, expressed
Sb05g008830	430	295	382	17	14	15	45.246	34.2809	33.4736	1.57829	1.43857	1.76824	5.3e-56	2.53e-54	26.321	1.40026e-08	1.99569e-06	23.6738	2.2905e-05	0.000198863	25.7619	yes	no			KOG3178			GO:0008171,GO:0008168,GO:0046983	AT4G35160.1		O-methyltransferase family protein	Os11g20090.1	O-methyltransferase, putative, expressed
Sb07g003150	216	293	532	1	0	0	22.7282	34.0485	46.6177	0.0928406	0	0	6.76e-56	3.21e-54	825.852	1.74012e-06	2.49929e-05	1189.51	9.12726e-05	0.000485669	497.17	yes	no			KOG4569			GO:0004806,GO:0006629	AT4G16820.1	PLA-I{beta]2	alpha/beta-Hydrolases superfamily protein	Os08g04800.1	triacylglycerol lipase like protein, putative, expressed
Sb02g022280	298	250	482	8	6	3	31.3566	29.0516	42.2364	0.742725	0.61653	0.353647	8.42e-56	3.98e-54	65.4436	9.40236e-08	5.25733e-06	61.9479	0.000132462	0.00062844	63.5554	yes	no						GO:0003700,GO:0043565,GO:0006355	AT2G46400.1	ATWRKY46,WRKY46	WRKY DNA-binding protein 46	Os09g16510.1	WRKY74, expressed
Sb06g032630	2263	3578	5435	77	36	28	238.12	415.787	476.255	7.14872	3.69918	3.30071	9.28e-56	4.34e-54	90.3951	2.83137e-07	8.51619e-06	82.5961	4.79612e-05	0.000314892	88.0603	yes	no							AT1G01550.1	BPS1	Protein of unknown function (DUF793)	Os04g57760.1	expressed protein
Sb02g029580	214	227	521	0	0	0	22.5178	26.3789	45.6538	0	0	0	3.6e-55	1.67e-53	2675.55	1.97577e-10	3.01571e-07	5571.89	6.41493e-05	0.000382419	654.874	yes	no							AT5G47920.1			Os09g33650.1	expressed protein
Sb02g043510	4185	5957	4834	337	310	197	440.36	692.242	423.591	31.2873	31.8541	23.2228	4.88e-55	2.25e-53	20.148	2.52598e-07	8.18694e-06	18.0278	1.26111e-07	2.00966e-05	19.7778	yes	no			KOG0027		K02183		AT2G27030.3	ACAM-2,CAM5	calmodulin 5	Os07g48770.1	serine hydrolase domain containing protein, expressed
Sb02g035320	1434	1121	3754	9	5	1	150.89	130.268	328.953	0.835565	0.513775	0.117882	6.18e-55	2.84e-53	452.985	2.2206e-06	2.86513e-05	486.704	0.00117615	0.00316342	470.916	yes	no			KOG1339				AT2G03200.1		Eukaryotic aspartyl protease family protein	Os07g34940.1	aspartic proteinase nepenthesin-1 precursor, putative, expressed
Sb03g036100	759	877	2926	0	0	0	79.8645	101.913	256.398	0	0	0	6.99e-55	3.19e-53	12583.5	2.06374e-09	1.12656e-06	13962.4	0.000630729	0.00196011	2770.25	yes	no							AT5G43650.1	BHLH92	basic helix-loop-helix (bHLH) DNA-binding superfamily protein	Os01g56690.1	helix-loop-helix DNA-binding domain containing protein, expressed
Sb10g000980	3951	2705	6392	194	180	156	415.738	314.339	560.114	18.0111	18.4959	18.3896	8.31e-55	3.77e-53	26.8792	8.69202e-08	4.97055e-06	23.2052	6.54416e-07	3.73696e-05	25.6248	yes	no	PF03552	PTHR10587,PTHR10587:SF9	KOG0320			GO:0008270,GO:0016760,GO:0030244,GO:0016020	AT3G03050.1	ATCSLD3,CSLD3,KJK	cellulose synthase-like D3	Os06g02180.1	CSLD2 - cellulose synthase-like family D, expressed
Sb02g010230	366	487	540	4	4	12	38.5118	56.5926	47.3188	0.371362	0.41102	1.41459	1.04e-54	4.7e-53	75.0453	2.36935e-06	2.94626e-05	78.6997	7.19654e-05	0.000410775	80.1231	yes	no							AT1G65870.1		Disease resistance-responsive (dirigent-like protein) family protein	Os11g07690.1	dirigent, putative, expressed
Sb01g001950	297	259	460	12	6	6	31.2513	30.0975	40.3086	1.11409	0.61653	0.707294	1.25e-54	5.64e-53	46.0725	5.49057e-08	4.10199e-06	43.0399	0.000127841	0.000611899	45.2039	yes	no						GO:0008270,GO:0005622	AT1G34370.1	STOP1	C2H2 and C2HC zinc fingers superfamily protein	Os03g62230.1	ZOS3-24 - C2H2 zinc finger protein, expressed
Sb10g028140	1017	782	1363	76	55	53	107.012	90.8735	119.436	7.05588	5.65153	6.24776	1.61e-54	7.21e-53	18.9207	2.55965e-08	2.76118e-06	16.9362	5.17903e-06	9.10351e-05	18.5882	yes	no	PF01546	PTHR11014,PTHR11014:SF37		3.5.1.-	K14664	GO:0016787,GO:0008152	AT1G44350.1	ILL6	IAA-leucine resistant (ILR)-like gene 6	Os06g47620.1	peptidase, putative, expressed
Sb03g038130	361	312	550	12	6	9	37.9856	36.2564	48.195	1.11409	0.61653	1.06094	5.7e-54	2.54e-52	49.1735	5.98665e-08	4.23362e-06	45.087	0.000120467	0.000587992	47.9558	yes	no							AT5G05190.1		Protein of unknown function (DUF3133)	Os01g60420.1	expressed protein
Sb09g005520	498	492	890	8	14	5	52.4012	57.1736	77.9883	0.742725	1.43857	0.589412	6.02e-54	2.67e-52	75.8595	1.93803e-07	7.47795e-06	72.0274	0.000210952	0.000865864	76.046	yes	no	PF00560	PTHR24420,PTHR24420:SF670				GO:0005515	AT4G13340.1		Leucine-rich repeat (LRR) family protein	Os05g08770.1	uncharacterized protein At4g06744 precursor, putative, expressed
Sb01g009670	206	189	317	13	9	5	21.676	21.963	27.7779	1.20693	0.924796	0.589412	7.49e-54	3.31e-52	28.8408	2.36965e-07	7.95379e-06	26.8357	0.000163723	0.00072536	28.9561	yes	no			KOG1187			GO:0005515	AT2G16250.1		Leucine-rich repeat protein kinase family protein	Os03g51440.1	LRR receptor-like protein kinase, putative, expressed
Sb01g040690	433	432	279	10	3	3	45.5617	50.2012	24.448	0.928406	0.308265	0.353647	1.11e-53	4.87e-52	78.9288	1.27831e-06	2.10538e-05	81.2698	0.000166806	0.000735152	81.6656	yes	no							AT4G11000.1		Ankyrin repeat family protein	Os03g15080.1	expressed protein
Sb04g025550	1646	1280	1245	126	112	91	173.198	148.744	109.096	11.6979	11.5086	10.7273	1.32e-53	5.77e-52	14.1087	1.43278e-07	6.41222e-06	12.6881	2.88518e-07	2.61557e-05	13.9141	yes	no			KOG0192			GO:0004672,GO:0005524,GO:0006468	AT2G43850.1		Integrin-linked protein kinase family	Os02g39560.1	non-receptor tyrosine kinase spore lysis A, putative, expressed
Sb04g029590	1409	1458	2397	97	84	56	148.26	169.429	210.043	9.00554	8.63143	6.60141	1.4e-53	6.09e-52	24.7036	4.42175e-08	3.72392e-06	22.0843	3.82115e-06	8.10934e-05	23.9286	yes	no							AT5G56170.1	LLG1	LORELEI-LIKE-GPI-ANCHORED PROTEIN 1	Os02g48980.1	GPI-anchored protein, putative, expressed
Sb09g021890	1181	934	1095	84	69	86	124.269	108.537	95.9519	7.79861	7.0901	10.1379	1.51e-53	6.55e-52	14.737	9.96475e-08	5.41815e-06	13.4085	2.5019e-07	2.48369e-05	14.9865	yes	no	PF00067	PTHR24296	KOG0157			GO:0005506,GO:0009055,GO:0016705,GO:0020037,GO:0055114	AT2G27690.1	CYP94C1	cytochrome P450, family 94, subfamily C, polypeptide 1	Os05g37250.1	cytochrome P450, putative, expressed
Sb01g003280	339	518	637	9	1	2	35.6707	60.195	55.8186	0.835565	0.102755	0.235765	1.93e-53	8.32e-52	135.733	6.79359e-06	5.81056e-05	179.291	0.000166693	0.000735002	161.96	yes	no						GO:0008270,GO:0005622	AT2G28200.1		C2H2-type zinc finger family protein	Os03g60560.1	ZOS3-21 - C2H2 zinc finger protein, expressed
Sb03g037700	670	641	2107	0	1	2	70.4997	74.4884	184.631	0	0.102755	0.235765	2.31e-53	9.92e-52	1086.97	2.1355e-05	0.000131015	1618.07	0.00092356	0.00263338	871.162	yes	no							AT2G27080.2		Late embryogenesis abundant (LEA) hydroxyproline-rich glycoprotein family	Os01g59680.1	NHL25, putative, expressed
Sb03g007770	509	702	511	12	14	13	53.5587	81.577	44.7776	1.11409	1.43857	1.53247	4.37e-53	1.87e-51	48.9912	5.32833e-08	4.01314e-06	43.531	0.000163458	0.000725321	46.8409	yes	no							AT2G01300.1			Os01g03130.1	expressed protein
Sb04g031740	916	1020	2588	5	4	12	96.3846	118.531	226.78	0.464203	0.41102	1.41459	2.33e-52	9.91e-51	226.885	8.29346e-07	1.61749e-05	214.209	0.00153637	0.00391962	219.962	yes	no							AT3G61460.1	BRH1	brassinosteroid-responsive RING-H2	Os02g45780.1	zinc finger, C3HC4 type domain containing protein, expressed
Sb06g018740	318	329	300	22	19	13	33.461	38.2319	26.2882	2.04249	1.95235	1.53247	3.4e-52	1.44e-50	19.5107	6.38271e-08	4.41265e-06	17.8122	2.92441e-05	0.000233079	19.0881	yes	no			KOG2410	2.3.2.2	K00681	GO:0003840	AT4G39640.2	GGT1	gamma-glutamyl transpeptidase 1	Os04g38450.1	gamma-glutamyltranspeptidase 1 precursor, putative, expressed
Sb03g014360	598	715	1443	17	15	7	62.9236	83.0877	126.446	1.57829	1.54133	0.825176	3.78e-52	1.59e-50	77.7587	2.17207e-07	7.63566e-06	69.7363	0.00144993	0.00374992	73.6503	yes	no							AT4G15800.1	RALFL33	ralf-like 33	Os01g25560.1	RALFL7 - Rapid ALkalinization Factor RALF family protein precursor, expressed
Sb01g048100	433	391	694	15	12	12	45.5617	45.4368	60.8134	1.39261	1.23306	1.41459	6.35e-52	2.65e-50	42.4279	4.87474e-09	1.54171e-06	37.736	0.000170494	0.000746084	40.5461	yes	no						GO:0016998	AT2G17120.1	LYM2	lysm domain GPI-anchored protein 2 precursor	Os03g04110.2	lysM domain-containing GPI-anchored protein precursor, putative, expressed
Sb10g012180	3248	4414	7219	151	65	102	341.765	512.936	632.582	14.0189	6.67908	12.024	8.02e-52	3.32e-50	51.872	4.01005e-07	1.03234e-05	46.9425	3.63872e-06	7.93729e-05	51.5281	yes	no
Sb01g004780	854	747	938	45	68	50	89.8608	86.8063	82.1944	4.17783	6.98734	5.89412	7.98e-52	3.32e-50	17.1149	1.37643e-07	6.32931e-06	15.7103	7.9175e-07	4.00807e-05	17.4869	yes	no			KOG1187			GO:0004672,GO:0005524,GO:0006468	AT1G69910.1		Protein kinase superfamily protein	Os03g58750.1	protein kinase domain containing protein, expressed
Sb01g033630	413	333	686	11	6	8	43.4572	38.6968	60.1124	1.02125	0.61653	0.943059	1.98e-51	8.14e-50	61.9229	3.77098e-08	3.32709e-06	55.4142	0.000291164	0.00108896	58.9259	yes	no			KOG1546			GO:0004197,GO:0006508	AT1G02170.1	AMC1,ATMC1,ATMCPB1,LOL3,MCP1B	metacaspase 1	Os03g27120.1	ICE-like protease p20 domain containing protein, putative, expressed
Sb06g021910	2486	1899	2744	220	205	151	261.585	220.676	240.449	20.4249	21.0648	17.8002	6.92e-51	2.84e-49	13.7182	2.34615e-08	2.74123e-06	12.3826	2.52877e-08	1.29758e-05	13.5818	yes	no			KOG0472			GO:0004672,GO:0005524,GO:0006468,GO:0005515	AT5G63930.1		Leucine-rich repeat protein kinase family protein	Os04g42700.1	receptor-like protein kinase precursor, putative, expressed
Sb05g002640	1049	672	2563	6	7	2	110.379	78.0908	224.589	0.557043	0.719285	0.235765	7.71e-51	3.15e-49	304.104	4.47724e-07	1.08579e-05	261.645	0.00244769	0.00565611	272.792	yes	no							AT4G11000.1		Ankyrin repeat family protein	Os11g04830.1	embryogenesis transmembrane protein, putative, expressed
Sb10g007690	2946	3526	1784	47	53	71	309.988	409.744	156.327	4.36351	5.44602	8.36965	9.43e-51	3.83e-49	53.3598	1.08499e-06	1.90366e-05	47.0724	3.36277e-05	0.000256612	53.2049	yes	no	PF04674						AT4G08950.1	EXO	Phosphate-responsive 1 family protein	Os02g52010.1	phosphate-induced protein 1 conserved region domain containing protein, expressed
Sb04g005360	552	453	1733	0	0	0	58.0833	52.6416	151.858	0	0	0	1.32e-50	5.35e-49	7527.02	2.69792e-09	1.24968e-06	6651.09	0.000580207	0.00183699	1685.24	yes	no			KOG3179				AT4G30550.1		Class I glutamine amidotransferase-like superfamily protein	Os02g08270.1	class I glutamine amidotransferase, putative, expressed
Sb08g017800	3825	2958	3147	373	325	314	402.479	343.739	275.763	34.6295	33.3954	37.0151	1.61e-50	6.47e-49	10.8556	1.47941e-07	6.52631e-06	9.78153	1.49317e-08	1.29758e-05	10.8258	yes	no	PF07887						AT5G57580.1		Calmodulin-binding protein	Os12g36910.1	calmodulin binding protein, putative, expressed
Sb03g001296	650	572	616	22	26	33	68.3952	66.4701	53.9784	2.04249	2.67163	3.89012	1.91e-50	7.62e-49	24.7647	1.99797e-07	7.47996e-06	22.9101	2.67611e-06	6.77546e-05	25.5207	yes	no						GO:0003700,GO:0006355	AT4G27950.1	CRF4	cytokinin response factor 4	Os01g12440.1	AP2 domain containing protein, expressed
Sb01g006710	5902	5379	3829	375	397	251	621.028	625.075	335.525	34.8152	40.7938	29.5885	4.41e-50	1.75e-48	16.6347	1.08007e-06	1.89863e-05	14.8172	2.07388e-07	2.46314e-05	16.3279	yes	no			KOG1187			GO:0005515	AT2G16250.1		Leucine-rich repeat protein kinase family protein	Os03g56250.1	LRR receptor-like protein kinase, putative, expressed
Sb03g039860	824	495	1303	21	16	20	86.704	57.5222	114.178	1.94965	1.64408	2.35765	6.06e-50	2.37e-48	49.5911	1.10148e-07	5.66305e-06	42.3655	0.000716773	0.00216363	46.8324	yes	no							AT4G11000.1		Ankyrin repeat family protein	Os06g19110.1	cadmium tolerance factor, putative, expressed
Sb02g035080	1332	1275	1866	133	78	81	140.158	148.163	163.513	12.3478	8.0149	9.54847	1.24e-49	4.83e-48	17.0377	7.98723e-08	4.77378e-06	15.5481	8.08641e-07	4.02755e-05	16.9587	yes	no			KOG4412			GO:0005515	AT1G03670.1		ankyrin repeat family protein	Os07g34390.1	ankyrin repeat family protein, putative, expressed
Sb05g001000	763	745	687	55	27	28	80.2854	86.5739	60.2	5.10623	2.77439	3.30071	1.29e-49	5.01e-48	22.3974	3.20245e-07	9.12845e-06	21.0591	4.58407e-06	8.74174e-05	22.6863	yes	no				1.11.1.7	K00430	GO:0004601,GO:0020037,GO:0006979,GO:0055114	AT5G05340.1		Peroxidase superfamily protein	Os11g02130.1	peroxidase precursor, putative, expressed
Sb06g029860	391	522	627	19	9	13	41.1423	60.6598	54.9423	1.76397	0.924796	1.53247	1.33e-49	5.15e-48	41.5096	1.36802e-07	6.32931e-06	38.4874	0.000179992	0.000772322	41.0084	yes	no							AT4G10270.1		Wound-responsive family protein	Os04g54240.1	wound induced protein, putative, expressed
Sb01g036390	277	346	731	0	3	0	29.1469	40.2075	64.0556	0	0.308265	0	1.47e-49	5.65e-48	438.982	0.000104059	0.000429193	2058.2	0.000267656	0.00102124	478.903	yes	no			KOG0027				AT4G20780.1	CML42	calmodulin like 42	Os03g21380.1	OsCML27 - Calmodulin-related calcium sensor protein, expressed
Sb04g003680	262	200	243	25	20	9	27.5685	23.2413	21.2934	2.32101	2.0551	1.06094	2.53e-49	9.67e-48	14.4714	2.45093e-06	3.01133e-05	13.9616	4.95676e-05	0.000322922	14.8446	yes	no			KOG1187			GO:0004672,GO:0005524,GO:0006468	AT4G29990.1		Leucine-rich repeat transmembrane protein kinase protein	Os02g05730.1	protein kinase domain containing protein, expressed
Sb02g023130	535	539	1082	15	14	17	56.2945	62.6353	94.8128	1.39261	1.43857	2.004	2.57e-49	9.81e-48	50.734	5.09122e-08	3.93042e-06	44.2475	0.000576779	0.00182864	48.2451	yes	no			KOG1603			GO:0046872,GO:0030001	AT4G39700.1		Heavy metal transport/detoxification superfamily protein	Os09g20000.1	heavy metal-associated domain containing protein, expressed
Sb01g030380	1005	957	1336	88	104	84	105.749	111.21	117.07	8.16997	10.6865	9.90212	4.24e-49	1.61e-47	13.1528	4.14212e-08	3.52042e-06	11.8622	6.42235e-07	3.69544e-05	13.1777	yes	no			KOG0698			GO:0003824	AT2G33700.1		Protein phosphatase 2C family protein	Os10g39540.3	protein phosphatase 2C, putative, expressed
Sb06g017470	749	553	834	19	41	22	78.8123	64.2622	73.0812	1.76397	4.21296	2.59341	8.63e-49	3.26e-47	28.4721	5.92034e-07	1.30897e-05	27.0602	9.93899e-06	0.000128956	29.8585	yes	no			KOG1237			GO:0005215,GO:0006857,GO:0016020	AT1G33440.1		Major facilitator superfamily protein	Os04g36040.1	peptide transporter PTR2, putative, expressed
Sb01g020150	2088	2039	3496	163	125	145	219.706	236.945	306.345	15.133	12.8444	17.0929	8.99e-49	3.39e-47	19.2948	6.04462e-08	4.24222e-06	17.1365	5.93144e-07	3.47777e-05	19.0416	yes	no			KOG1389	2.3.1.16	K07513	GO:0016747,GO:0008152	AT2G33150.1	KAT2,PED1,PKT3	peroxisomal 3-ketoacyl-CoA thiolase 3	Os10g31950.1	3-ketoacyl-CoA thiolase, peroxisomal precursor, putative, expressed
Sb07g019930	313	316	653	7	0	0	32.9349	36.7213	57.2207	0.649884	0	0	9.3e-49	3.49e-47	193.18	0.000197302	0.000709002	941.693	0.00017663	0.000764982	361.855	yes	no							AT4G04990.1		Protein of unknown function (DUF761)	Os08g31090.1	expressed protein
Sb08g002860	215	236	257	16	14	22	22.623	27.4247	22.5202	1.48545	1.43857	2.59341	2.09e-48	7.72e-47	14.9383	7.44686e-07	1.52628e-05	13.7864	5.76926e-05	0.000357262	15.1248	yes	no						GO:0055085,GO:0016021	AT1G08960.1	ATCAX11,CAX11	cation exchanger 11	Os11g05070.1	sodium/calcium exchanger protein, putative, expressed
Sb01g037110	834	750	615	40	51	29	87.7563	87.1549	53.8908	3.71362	5.24051	3.41859	3.26e-48	1.2e-46	20.454	3.79977e-07	9.94381e-06	18.6162	1.36138e-05	0.000153616	20.2637	yes	no			KOG0048		K09422	GO:0003677	AT1G48000.1	AtMYB112,MYB112	myb domain protein 112	Os03g20090.1	MYB family transcription factor, putative, expressed
Sb07g022880	931	844	1974	34	16	29	97.9629	98.0783	172.976	3.15658	1.64408	3.41859	5.25e-48	1.92e-46	51.5057	5.10855e-07	1.18314e-05	45.9812	0.000408342	0.00140055	50.4437	yes	no			KOG0382	4.2.1.1	K01674		AT1G08080.1	ACA7,ATACA7	alpha carbonic anhydrase 7	Os08g36630.1	bifunctional monodehydroascorbate reductase and carbonic anhydrasenectarin-3 precursor, putative, expressed
Sb10g005530	235	286	412	14	12	13	24.7275	33.2351	36.1025	1.29977	1.23306	1.53247	1.49e-47	5.37e-46	26.2022	3.02959e-08	3.05066e-06	23.1655	0.000397548	0.00137575	25.011	yes	no	PF05910						AT2G04220.1		Plant protein of unknown function (DUF868)	Os06g08350.1	expressed protein
Sb03g013200	231	217	372	16	14	12	24.3066	25.2168	32.5974	1.48545	1.43857	1.41459	1.87e-47	6.72e-46	21.3517	1.58683e-08	2.19409e-06	18.9249	0.000297728	0.00110592	20.4691	yes	no						GO:0004601,GO:0020037,GO:0006979,GO:0055114	AT5G05340.1		Peroxidase superfamily protein	Os01g22336.1	peroxidase precursor, putative, expressed
Sb07g023030	1146	1338	5242	1	0	2	120.586	155.484	459.343	0.0928406	0	0.235765	2.04e-47	7.27e-46	2450.91	1.36013e-05	9.53844e-05	3514.94	0.00199804	0.00478786	1797.24	yes	no						GO:0003700,GO:0006355	AT4G34410.1	RRTF1	redox responsive transcription factor 1	Os08g36920.1	AP2 domain containing protein, expressed
Sb07g008090	2093	1685	2199	195	208	169	220.232	195.808	192.693	18.1039	21.3731	19.9221	2.16e-47	7.67e-46	11.5271	3.16087e-08	3.07873e-06	10.4114	1.61781e-08	1.29758e-05	11.5358	yes	no			KOG1051				AT5G57710.1		Double Clp-N motif-containing P-loop nucleoside triphosphate hydrolases superfamily protein	Os08g15230.1	heat shock protein-related, putative, expressed
Sb02g043200	1315	1146	1483	149	111	128	138.369	133.173	129.951	13.8332	11.4058	15.0889	2.38e-47	8.4e-46	11.2053	5.93595e-08	4.23362e-06	10.1766	9.57421e-08	1.96621e-05	11.2975	yes	no			KOG1385	3.6.1.5	K14641	GO:0016787	AT5G18280.1	APY2,ATAPY2	apyrase 2	Os07g48430.1	nucleoside-triphosphatase, putative, expressed
Sb01g048095	271	267	542	10	5	4	28.5155	31.0271	47.494	0.928406	0.513775	0.471529	3.26e-47	1.14e-45	61.626	1.59833e-07	6.79713e-06	57.7932	0.000484446	0.00160145	59.2645	yes	no							AT2G17120.1	LYM2	lysm domain GPI-anchored protein 2 precursor	Os03g04110.1	lysM domain-containing GPI-anchored protein precursor, putative, expressed
Sb03g046200	382	261	299	25	21	19	40.1953	30.3299	26.2006	2.32101	2.15786	2.23976	3.25e-47	1.14e-45	15.9544	7.36604e-08	4.5798e-06	14.3048	3.94899e-05	0.000280333	15.6156	yes	no				3.1.4.3	K01114	GO:0016788	AT2G26870.1	NPC2	non-specific phospholipase C2	Os01g72520.1	phosphoesterase family protein, putative, expressed
Sb02g007110	211	243	456	9	2	2	22.2021	28.2382	39.9581	0.835565	0.20551	0.235765	3.53e-47	1.23e-45	75.5909	3.1005e-06	3.43577e-05	82.8696	0.000396316	0.0013729	81.5372	yes	no			KOG1192				AT5G05860.1	UGT76C2	UDP-glucosyl transferase 76C2	Os07g13800.1	cytokinin-N-glucosyltransferase, putative, expressed
Sb03g002935	232	306	313	14	21	13	24.4118	35.5592	27.4274	1.29977	2.15786	1.53247	3.68e-47	1.28e-45	19.626	2.52749e-07	8.18694e-06	17.9399	0.00015235	0.000692869	19.276	yes	no							AT5G56880.1			Os01g09870.1	expressed protein
Sb03g030650	1541	1539	3701	48	39	52	162.149	178.842	324.309	4.45635	4.00745	6.12988	4.05e-47	1.4e-45	52.6977	1.96009e-07	7.47795e-06	44.7465	0.000125601	0.000605078	49.7417	yes	no			KOG0087			GO:0005525,GO:0007264,GO:0005622	AT5G60860.1	AtRABA1f,RABA1f	RAB GTPase homolog A1F	Os01g47730.1	ras-related protein, putative, expressed
Sb01g032580	220	202	366	17	9	8	23.1491	23.4737	32.0716	1.57829	0.924796	0.943059	6.18e-47	2.12e-45	25.3887	2.20228e-07	7.64936e-06	23.4301	0.000435702	0.00147011	25.1292	yes	no							AT3G02550.1	LBD41	LOB domain-containing protein 41	Os01g32770.1	DUF260 domain containing protein, putative, expressed
Sb03g034750	201	202	340	8	14	12	21.1499	23.4737	29.7933	0.742725	1.43857	1.41459	7.42e-47	2.54e-45	23.7176	6.49719e-07	1.39652e-05	21.5288	0.000434347	0.00146747	23.2646	yes	no							AT5G50890.1		alpha/beta-Hydrolases superfamily protein	Os01g54810.1	lipase, putative, expressed
Sb03g009070	361	312	574	14	17	12	37.9856	36.2564	50.2981	1.29977	1.74684	1.41459	7.7e-47	2.62e-45	31.6065	2.17143e-08	2.61249e-06	28.0308	0.000233358	0.000926631	30.4108	yes	no						GO:0016788	AT3G48610.1	NPC6	non-specific phospholipase C6	Os01g01190.1	phosphoesterase family protein, putative, expressed
Sb04g026210	796	775	1422	38	31	49	83.7578	90.0601	124.606	3.52794	3.18541	5.77624	9.58e-47	3.25e-45	27.4301	3.06024e-07	8.85939e-06	24.7371	6.03827e-05	0.00036657	27.6452	yes	no			KOG0048		K09422	GO:0003677	AT4G13480.1	AtMYB79,MYB79	myb domain protein 79	Os02g40530.1	MYB family transcription factor, putative, expressed
Sb01g039680	2600	2302	5568	149	122	84	273.581	267.507	487.909	13.8332	12.5361	9.90212	1.14e-46	3.85e-45	32.5885	2.42174e-07	8.07014e-06	27.9356	6.4437e-06	0.000101628	30.2314	yes	no			KOG3109			GO:0003824,GO:0008152	AT5G02230.1		Haloacid dehalogenase-like hydrolase (HAD) superfamily protein	Os03g16670.1	haloacid dehalogenase-like hydrolase family protein, putative, expressed
Sb01g007820	304	261	436	16	9	0	31.9879	30.3299	38.2055	1.48545	0.924796	0	1.16e-46	3.9e-45	44.3108	0.00276044	0.00610181	125.324	0.000328255	0.00118834	84.7046	yes	no			KOG1543			GO:0008234,GO:0006508	AT5G45890.1	SAG12	senescence-associated gene 12	Os03g54130.1	cysteine protease 1 precursor, putative, expressed
Sb03g026915	853	677	3370	0	0	0	89.7555	78.6718	295.304	0	0	0	1.41e-46	4.71e-45	13406	8.59544e-09	1.73105e-06	9457.23	0.00145782	0.00376505	2772.79	yes	no			KOG1303				AT5G15240.1		Transmembrane amino acid transporter family protein	Os01g41420.1	transmembrane amino acid transporter protein, putative, expressed
Sb10g008610	228	302	416	14	7	12	23.9909	35.0944	36.453	1.29977	0.719285	1.41459	1.88e-46	6.27e-45	31.4018	4.30186e-07	1.06304e-05	28.6468	0.000575079	0.0018245	30.5799	yes	no	PF00514	PTHR23315,PTHR23315:SF40				GO:0005515	AT5G62560.1		RING/U-box superfamily protein with ARM repeat domain	Os06g13080.1	spotted leaf 11, putative, expressed
Sb04g007640	357	310	491	26	20	12	37.5647	36.024	43.025	2.41385	2.0551	1.41459	2.51e-46	8.35e-45	22.0704	1.06798e-07	5.5897e-06	20.4049	5.90621e-05	0.000361633	21.8459	yes	no							AT5G42650.1	AOS,CYP74A,DDE2	allene oxide synthase	Os02g12690.1	cytochrome P450, putative, expressed
Sb01g036670	549	515	899	25	8	18	57.7676	59.8464	78.777	2.32101	0.822041	2.12188	3.17e-46	1.05e-44	42.1038	1.49586e-06	2.26785e-05	41.0991	0.000163581	0.00072536	44.3384	yes	no						GO:0003700,GO:0043565,GO:0006355	AT3G03660.1	WOX11	WUSCHEL related homeobox 11	Os03g20910.1	homeobox domain containing protein, expressed
Sb01g034150	853	814	710	74	67	58	89.7555	94.5921	62.2154	6.8702	6.88459	6.83718	4.96e-46	1.62e-44	13.3111	1.38693e-07	6.32931e-06	11.9487	2.15789e-06	6.13211e-05	13.1316	yes	no			KOG1287				AT3G13620.1		Amino acid permease family protein	Os03g25920.1	amino acid permease family protein, putative, expressed
Sb06g015940	1040	1025	2570	27	17	32	109.432	119.112	225.202	2.5067	1.74684	3.77224	5.03e-46	1.63e-44	65.4998	5.14653e-07	1.18896e-05	56.9049	0.000704237	0.00213763	63.0307	yes	no						GO:0004553,GO:0005975,GO:0016762,GO:0006073,GO:0005618,GO:0048046	AT5G57550.1	XTH25,XTR3	xyloglucan endotransglucosylase/hydrolase 25	Os08g13920.1	glycosyl hydrolases family 16, putative, expressed
Sb01g040930	1698	2077	1052	70	39	46	178.669	241.361	92.184	6.49884	4.00745	5.42259	4.98e-46	1.63e-44	35.2741	1.46622e-06	2.23406e-05	30.874	0.000109085	0.000548323	33.691	yes	no			KOG1515			GO:0016787,GO:0008152	AT2G45600.1		alpha/beta-Hydrolases superfamily protein	Os03g14730.1	gibberellin receptor GID1L2, putative, expressed
Sb04g027420	15135	13932	7870	541	394	415	1592.56	1618.99	689.627	50.2267	40.4855	48.9212	5.26e-46	1.7e-44	30.7216	1.13724e-06	1.96556e-05	26.5806	2.52565e-07	2.48369e-05	29.4263	yes	no			KOG1192			GO:0016758,GO:0008152	AT1G22360.1	AtUGT85A2,UGT85A2	UDP-glucosyl transferase 85A2	Os02g51930.1	cytokinin-O-glucosyltransferase 2, putative, expressed
Sb05g003430	200	269	469	6	7	3	21.0447	31.2596	41.0972	0.557043	0.719285	0.353647	6.95e-46	2.24e-44	63.4624	2.38557e-07	7.9783e-06	57.2316	0.000835227	0.00243702	58.711	yes	no						GO:0005515	AT2G27310.1		F-box family protein	Os11g05660.1	OsFBX396 - F-box domain containing protein, expressed
Sb02g042850	1419	1355	629	22	30	27	149.312	157.46	55.1176	2.04249	3.08265	3.18282	8.91e-46	2.85e-44	47.8457	2.26504e-06	2.8898e-05	40.6497	0.00115394	0.00312029	44.8205	yes	no						GO:0004601,GO:0020037,GO:0006979,GO:0055114	AT5G05340.1		Peroxidase superfamily protein	Os07g48030.1	peroxidase precursor, putative, expressed
Sb02g028000	575	463	794	33	14	19	60.5034	53.8036	69.5761	3.06374	1.43857	2.23976	9.8e-46	3.13e-44	30.5615	2.69854e-07	8.27895e-06	28.6927	5.01696e-05	0.000324155	31.0416	yes	no			KOG1339				AT5G10770.1		Eukaryotic aspartyl protease family protein	Os09g30414.1	aspartic proteinase nepenthesin-2 precursor, putative, expressed
Sb04g000580	660	626	813	62	52	50	69.4474	72.7453	71.241	5.75612	5.34326	5.89412	1.13e-45	3.6e-44	14.1423	9.16901e-09	1.80727e-06	12.7535	1.44596e-06	5.017e-05	14.0396	yes	no			KOG1495	1.1.1.27	K00016	GO:0016491,GO:0055114,GO:0016616	AT4G17260.1		Lactate/malate dehydrogenase family protein	Os02g01510.1	lactate/malate dehydrogenase, putative, expressed
Sb09g021850	569	474	676	30	10	22	59.8721	55.0819	59.2361	2.78522	1.02755	2.59341	1.41e-45	4.48e-44	30.4436	1.71e-06	2.47522e-05	29.9641	1.61758e-05	0.000165949	32.6496	yes	no		PTHR10593				GO:0008270,GO:0005622	AT3G57670.1	NTT,WIP2	C2H2-type zinc finger family protein	Os05g37190.1	ZOS5-08 - C2H2 zinc finger protein, expressed
Sb02g037130	809	605	1243	40	55	34	85.1257	70.3049	108.921	3.71362	5.65153	4.008	1.43e-45	4.53e-44	22.5194	1.78334e-07	7.12104e-06	20.0633	6.00465e-05	0.000365007	22.0656	yes	no							AT3G13510.1		Protein of Unknown Function (DUF239)	Os07g38590.1	carboxyl-terminal peptidase, putative, expressed
Sb07g028030	591	435	913	22	8	5	62.187	50.5498	80.0038	2.04249	0.822041	0.589412	1.61e-45	5.08e-44	61.1996	1.52518e-06	2.30067e-05	63.3172	0.000323452	0.00117554	67.4217	yes	no			KOG1281				AT5G47560.1	ATSDAT,ATTDT,TDT	tonoplast dicarboxylate transporter	Os09g31130.1	citrate transporter, putative, expressed
Sb03g002270	1724	1468	3613	42	32	58	181.405	170.591	316.598	3.8993	3.28816	6.83718	2.04e-45	6.42e-44	55.1062	4.31457e-07	1.06304e-05	48.7473	9.21931e-05	0.000488882	54.7718	yes	no							AT3G14920.1		Peptide-N4-(N-acetyl-beta-glucosaminyl)asparagine amidase A protein	Os01g10950.1	peptide-N4-asparagine amidase A, putative, expressed
Sb01g007470	238	204	466	3	9	4	25.0432	23.7061	40.8343	0.278522	0.924796	0.471529	2.82e-45	8.84e-44	60.5901	1.52812e-06	2.30067e-05	57.3146	0.00057309	0.00181943	59.5315	yes	no							AT1G13970.1		Protein of unknown function (DUF1336)	Os03g55180.1	DUF1336 domain containing protein, expressed
Sb08g004990	1937	1573	3754	91	61	84	203.818	182.793	328.953	8.44849	6.26806	9.90212	3.3e-45	1.03e-43	33.3846	2.44258e-07	8.0961e-06	29.0088	1.91419e-05	0.000179506	32.2362	yes	no			KOG1303				AT1G77380.1	AAP3,ATAAP3	amino acid permease 3	Os12g08130.1	amino acid transporter, putative, expressed
Sb02g034100	500	509	696	32	37	20	52.6117	59.1491	60.9886	2.9709	3.80194	2.35765	6.87e-45	2.12e-43	21.2493	6.45883e-08	4.4155e-06	19.4543	1.48248e-05	0.000159857	21.0785	yes	no			KOG1192				AT3G16520.3	UGT88A1	UDP-glucosyl transferase 88A1	Os07g31960.1	UDP-glucoronosyl and UDP-glucosyl transferase domain containing protein, expressed
Sb04g027370	2088	1729	5569	47	42	50	219.706	200.921	487.997	4.36351	4.31571	5.89412	8.28e-45	2.55e-43	72.5248	3.48058e-07	9.45575e-06	58.7236	0.000262791	0.00100807	65.1231	yes	no							AT4G08950.1	EXO	Phosphate-responsive 1 family protein	Os02g52010.1	phosphate-induced protein 1 conserved region domain containing protein, expressed
Sb02g043860	908	862	1112	104	65	86	95.5428	100.17	97.4416	9.65542	6.67908	10.1379	1.18e-44	3.61e-43	12.4742	1.76894e-07	7.12013e-06	11.4236	7.64132e-07	3.98262e-05	12.6543	yes	no						GO:0008168,GO:0008152	AT5G01710.1		methyltransferases	Os08g02600.1	methyltransferase domain containing protein, expressed
Sb01g017340	5487	3648	7740	449	447	407	577.361	423.921	678.236	41.6854	45.9315	47.9781	1.32e-44	4.03e-43	14.1115	2.20464e-07	7.64936e-06	12.381	3.04625e-07	2.62931e-05	13.6942	yes	no						GO:0008168,GO:0008152	AT1G33170.1		S-adenosyl-L-methionine-dependent methyltransferases superfamily protein	Os10g36690.1	dehydration response related protein, putative, expressed
Sb09g007360	1197	1379	4253	18	7	9	125.952	160.249	372.679	1.67113	0.719285	1.06094	1.48e-44	4.52e-43	218.408	4.21691e-07	1.06156e-05	182.837	0.00487997	0.00996645	193.278	yes	no	PF00036	PTHR10891:SF39,PTHR10891	KOG0027		K13448		AT5G37770.1	CML24,TCH2	EF hand calcium-binding protein family	Os05g13580.1	OsCML18 - Calmodulin-related calcium sensor protein, expressed
Sb05g008350	769	664	776	33	59	22	80.9168	77.1611	67.9988	3.06374	6.06255	2.59341	1.52e-44	4.6e-43	21.5443	1.19543e-06	2.02758e-05	20.8334	2.47348e-06	6.5363e-05	22.6626	yes	no			KOG4658			GO:0005515,GO:0043531	AT3G07040.1	RPM1,RPS3	NB-ARC domain-containing disease resistance protein	Os11g12050.1	NBS-LRR type disease resistance protein, putative, expressed
Sb01g037850	2132	1551	3740	71	36	18	224.336	180.236	327.726	6.59168	3.69918	2.12188	1.52e-44	4.61e-43	66.6287	1.06852e-06	1.88917e-05	64.2228	7.11543e-05	0.000407652	67.4482	yes	no							AT4G16120.1	ATSEB1,COBL7,SEB1	COBRA-like protein-7 precursor	Os03g18910.1	COBRA-like protein 7 precursor, putative, expressed
Sb01g049280	2543	2068	1580	169	153	143	267.583	240.315	138.451	15.6901	15.7215	16.8572	1.95e-44	5.9e-43	14.8102	8.76141e-07	1.64971e-05	13.0879	7.84768e-07	3.99456e-05	14.5078	yes	no						GO:0004252,GO:0006508,GO:0042802,GO:0043086	AT1G04110.1	SDD1	Subtilase family protein	Os03g02750.1	OsSub25 - Putative Subtilisin homologue, expressed
Sb01g013300	2826	2055	4190	241	236	164	297.361	238.804	367.159	22.3746	24.2502	19.3327	2.13e-44	6.4e-43	15.5938	1.49717e-07	6.56347e-06	13.7622	5.1891e-07	3.27019e-05	15.0824	yes	no							AT3G11760.1			Os03g44670.1	expressed protein
Sb02g041980	4444	4653	7318	500	528	479	467.613	540.709	641.257	46.4203	54.2547	56.4656	2.17e-44	6.51e-43	11.959	1.23837e-07	5.97511e-06	10.6216	1.68558e-07	2.2505e-05	11.763	yes	no							AT2G41430.5	CID1,ERD15,LSR1	dehydration-induced protein (ERD15)	Os07g46670.2	early response to dehydration 15, putative, expressed
Sb05g007500	566	379	290	15	9	11	59.5564	44.0423	25.4119	1.39261	0.924796	1.29671	2.28e-44	6.8e-43	38.8366	5.23073e-07	1.19944e-05	34.2821	0.000868255	0.00251357	36.6749	yes	no							AT5G50300.1	ATAZG2,AZG2	Xanthine/uracil permease family protein	Os11g24060.1	permease domain containing protein, putative, expressed
Sb04g027860	601	710	1294	21	24	33	63.2392	82.5066	113.39	1.94965	2.46612	3.89012	2.74e-44	8.16e-43	36.0395	4.91104e-07	1.15864e-05	31.9582	0.000369471	0.00129996	35.7585	yes	no			KOG1263			GO:0016491,GO:0055114,GO:0005507	AT5G09360.1	LAC14	laccase 14	Os02g51440.1	laccase precursor protein, putative, expressed
Sb03g007320	901	970	875	83	47	73	94.8062	112.72	76.6739	7.70577	4.82949	8.60541	3.29e-44	9.78e-43	15.0102	8.53506e-07	1.63226e-05	13.8946	2.526e-06	6.59179e-05	15.3752	yes	no							AT1G67080.1	ABA4	abscisic acid (aba)-deficient 4	Os01g03750.1	expressed protein
Sb02g035140	276	346	531	17	7	5	29.0416	40.2075	46.5301	1.57829	0.719285	0.589412	3.4e-44	1.01e-42	43.9906	1.01738e-06	1.8195e-05	43.5843	0.000488552	0.00160951	45.7508	yes	no							AT3G21570.1			Os01g28790.1	PRAS-rich protein, putative, expressed
Sb03g012890	705	890	2485	4	11	8	74.1825	103.424	217.754	0.371362	1.13031	0.943059	3.55e-44	1.05e-42	188.578	1.18376e-06	2.01959e-05	161.545	0.00478101	0.00979462	169.086	yes	no						GO:0003700,GO:0006355	AT2G47520.1	HRE2	Integrase-type DNA-binding superfamily protein	Os01g21120.1	AP2 domain containing protein, expressed
Sb05g008370	2025	1862	7164	24	18	24	213.077	216.377	627.762	2.22817	1.84959	2.82918	4.19e-44	1.23e-42	179.096	3.87094e-07	1.00731e-05	137	0.0021366	0.00506874	149.996	yes	no			KOG1187			GO:0004672,GO:0005524,GO:0006468	AT4G00970.1	CRK41	cysteine-rich RLK (RECEPTOR-like protein kinase) 41	Os11g11890.1	protein kinase domain containing protein, expressed
Sb06g025770	1528	1235	2886	92	92	69	160.781	143.515	252.893	8.54133	9.45347	8.13388	5.35e-44	1.56e-42	24.4526	1.54357e-07	6.71345e-06	21.0408	2.13881e-05	0.000190299	23.0785	yes	no			KOG2289			GO:0004252,GO:0016021	AT2G29050.1	ATRBL1,RBL1	RHOMBOID-like 1	Os04g48130.1	OsRhmbd11 - Putative Rhomboid homologue, expressed
Sb07g021510	2386	1730	2269	258	219	194	251.063	201.037	198.826	23.9529	22.5034	22.8692	9.68e-44	2.8e-42	10.5237	5.9817e-08	4.23362e-06	9.48653	2.2906e-08	1.29758e-05	10.4638	yes	no						GO:0005515,GO:0005543	AT5G35180.2		Protein of unknown function (DUF1336)	Os08g34060.1	DUF1336 domain containing protein, expressed
Sb07g026130	890	698	2037	15	26	8	93.6488	81.1122	178.497	1.39261	2.67163	0.943059	1.07e-43	3.08e-42	80.6426	1.17353e-06	2.00953e-05	73.3586	0.0021587	0.00510548	77.9421	yes	no						GO:0004601,GO:0020037,GO:0006979,GO:0055114	AT4G37530.1		Peroxidase superfamily protein	Os08g42030.1	peroxidase precursor, putative, expressed
Sb06g033560	1120	919	2260	50	57	55	117.85	106.794	198.038	4.64203	5.85704	6.48353	1.07e-43	3.08e-42	28.6944	2.86871e-07	8.5728e-06	24.522	0.000121235	0.000590493	27.3349	yes	no			KOG1339				AT3G52500.1		Eukaryotic aspartyl protease family protein	Os04g58840.1	Eukaryotic aspartyl protease domain containing protein, expressed
Sb06g027670	1218	854	4973	0	1	0	128.162	99.2404	435.771	0	0.102755	0	1.21e-43	3.48e-42	5440.77	3.12508e-06	3.44491e-05	9297.73	0.00239546	0.00554928	2655.78	yes	no						GO:0004553,GO:0005975,GO:0016762,GO:0006073,GO:0005618,GO:0048046	AT4G30270.1	MERI-5,MERI5B,SEN4,XTH24	xyloglucan endotransglucosylase/hydrolase 24	Os04g51460.1	glycosyl hydrolases family 16, putative, expressed
Sb01g027940	1754	1317	3335	77	50	73	184.562	153.044	292.237	7.14872	5.13775	8.60541	1.42e-43	4.07e-42	34.6428	3.60424e-07	9.65019e-06	30.0452	4.40334e-05	0.000298846	33.4455	yes	no						GO:0005634,GO:0005515	AT5G46910.1		Transcription factor jumonji (jmj) family protein / zinc finger (C5HC2 type) family protein	Os10g42690.1	jmjC domain containing protein, expressed
Sb10g002120	325	304	243	8	19	19	34.1976	35.3268	21.2934	0.742725	1.95235	2.23976	3.4e-43	9.65e-42	20.7376	1.24435e-05	8.97794e-05	20.0554	0.000190156	0.000801576	22.1957	yes	no	PF02365					GO:0003677,GO:0006355	AT2G46770.1	ANAC043,EMB2301,NST1	NAC (No Apical Meristem) domain transcriptional regulator superfamily protein	Os06g04090.1	no apical meristem protein, putative, expressed
Sb07g002140	633	546	843	57	54	38	66.6064	63.4488	73.8699	5.29191	5.54877	4.47953	3.51e-43	9.94e-42	15.0078	2.3968e-08	2.74123e-06	13.5238	6.484e-06	0.00010181	14.7715	yes	no							AT3G27330.1		zinc finger (C3HC4-type RING finger) family protein	Os08g02850.1	zinc finger family protein, putative, expressed
Sb03g041570	422	281	395	27	30	13	44.4043	32.654	34.6128	2.5067	3.08265	1.53247	3.78e-43	1.07e-41	17.3482	8.92202e-07	1.66172e-05	16.2654	3.69334e-05	0.000268144	17.5262	yes	no			KOG1187			GO:0004672,GO:0005524,GO:0006468,GO:0005515	AT1G72180.1		Leucine-rich receptor-like protein kinase family protein	Os01g65650.1	receptor-like protein kinase HAIKU2 precursor, putative, expressed
Sb10g000430	478	408	337	25	23	24	50.2968	47.4123	29.5304	2.32101	2.36337	2.82918	4.05e-43	1.14e-41	18.7705	2.28303e-07	7.8028e-06	16.6677	6.13283e-05	0.000370852	18.3511	yes	no	PF01988						AT4G27870.1		Vacuolar iron transporter (VIT) family protein	Os06g01440.1	integral membrane protein, putative, expressed
Sb02g037670	236	371	548	11	7	3	24.8327	43.1126	48.0198	1.02125	0.719285	0.353647	4.41e-43	1.23e-41	60.5935	1.23281e-06	2.05409e-05	58.1137	0.00115556	0.00312357	59.9738	yes	no			KOG0192			GO:0004672,GO:0005524,GO:0006468	AT5G55560.1		Protein kinase superfamily protein	Os07g39520.1	STE_PAK_Ste20_Slob_Wnk.5 - STE kinases include homologs to sterile 7, sterile 11 and sterile 20 from yeast, expressed
Sb10g027610	2964	3394	4777	156	60	38	311.882	394.405	418.596	14.4831	6.1653	4.47953	5.08e-43	1.41e-41	50.2693	1.35195e-06	2.15892e-05	51.2951	2.49003e-06	6.55331e-05	53.5247	yes	no		PTHR10891,PTHR10891:SF148					AT2G46600.1		Calcium-binding EF-hand family protein	Os06g46950.1	EF hand family protein, putative, expressed
Sb03g007000	524	359	471	40	29	22	55.137	41.7181	41.2725	3.71362	2.9799	2.59341	6.97e-43	1.92e-41	16.4815	1.00596e-07	5.41815e-06	15.0607	1.21553e-05	0.000143904	16.3231	yes	no							AT5G57580.1		Calmodulin-binding protein	Os01g04280.1	calmodulin binding protein, putative, expressed
Sb04g031960	493	608	1950	4	1	3	51.8751	70.6536	170.873	0.371362	0.102755	0.353647	8.04e-43	2.2e-41	395.786	1.20884e-06	2.02875e-05	358.738	0.00374873	0.00802067	323.637	yes	no						GO:0003700,GO:0006355	AT5G52020.1		Integrase-type DNA-binding superfamily protein	Os02g45420.1	AP2 domain containing protein, expressed
Sb05g001010	452	369	851	9	13	14	47.561	42.8802	74.5709	0.835565	1.33582	1.65035	9.16e-43	2.5e-41	49.7857	2.55554e-07	8.212e-06	43.8455	0.00104331	0.00288714	47.6847	yes	no				1.11.1.7	K00430	GO:0004601,GO:0020037,GO:0006979,GO:0055114	AT5G05340.1		Peroxidase superfamily protein	Os11g02130.1	peroxidase precursor, putative, expressed
Sb09g002330	1354	1099	3120	56	34	41	142.472	127.711	273.397	5.19907	3.49367	4.83318	1.02e-42	2.78e-41	46.2976	3.66522e-07	9.74343e-06	38.8321	0.000312149	0.00114618	42.6856	yes	no	PF00069	PTHR24420,PTHR24420:SF875	KOG1187			GO:0004672,GO:0005524,GO:0006468	AT3G55950.1	ATCRR3,CCR3	CRINKLY4 related 3	Os05g03620.1	TKL_IRAK_CR4L.4 - The CR4L subfamily has homology with Crinkly4, expressed
Sb02g006895	340	390	427	1	11	16	35.7759	45.3205	37.4169	0.0928406	1.13031	1.88612	1.11e-42	3.01e-41	44.3172	0.000374502	0.0011709	67.6181	0.000134554	0.000634969	64.5978	yes	no							AT5G01750.2		Protein of unknown function (DUF567)	Os07g12730.1	DUF567 domain containing protein, putative, expressed
Sb04g034136	489	737	2800	0	0	0	51.4542	85.6442	245.357	0	0	0	1.71e-42	4.61e-41	11081.4	1.11837e-08	1.86377e-06	14629.2	0.00255363	0.00585275	2226.84	yes	no
Sb10g022200	1003	1272	747	74	42	43	105.539	147.815	65.4576	6.8702	4.31571	5.06894	1.85e-42	4.96e-41	21.5678	1.67281e-06	2.44047e-05	19.2411	8.17656e-05	0.000448938	20.8371	yes	no	PF10604				K14496		AT2G26040.1	PYL2,RCAR14	PYR1-like 2	Os06g36670.1	bet v I allergen family protein, putative, expressed
Sb01g023050	411	279	1231	0	0	0	43.2468	32.4216	107.869	0	0	0	2.18e-42	5.84e-41	5266.51	6.97896e-09	1.64013e-06	3723.61	0.000835923	0.00243752	1163.87	yes	no			KOG0053	2.5.1.48	K01739	GO:0030170,GO:0006520	AT3G01120.1	ATCYS1,CGS,CGS1,MTO1	Pyridoxal phosphate (PLP)-dependent transferases superfamily protein	Os10g25950.1	cystathionine gamma-synthase, putative, expressed
Sb01g028820	759	891	1180	88	61	78	79.8645	103.54	103.4	8.16997	6.26806	9.19482	2.47e-42	6.6e-41	13.7531	1.98895e-07	7.47996e-06	12.3982	7.00707e-06	0.000105692	13.7351	yes	no										Os10g41420.1	expressed protein
Sb08g003280	220	232	289	27	28	24	23.1491	26.9599	25.3243	2.5067	2.87714	2.82918	3.34e-42	8.85e-41	10.351	4.55001e-08	3.76351e-06	9.31842	5.07736e-05	0.000327097	10.1854	yes	no							AT2G36220.1			Os11g05530.1	expressed protein
Sb04g012910	1153	986	847	82	93	99	121.323	114.58	74.2204	7.61293	9.55622	11.6704	4.2e-42	1.11e-40	11.9863	1.28073e-06	2.10538e-05	10.8398	2.45517e-06	6.53582e-05	12.1853	yes	no			KOG1623			GO:0016021	AT4G10850.1		Nodulin MtN3 family protein	Os02g19820.1	nodulin MtN3 family protein, putative, expressed
Sb01g033020	8609	8707	10725	1188	932	817	905.868	1011.81	939.803	110.295	95.7677	96.3099	6.93e-42	1.82e-40	10.6488	3.45148e-08	3.22865e-06	9.61996	1.51209e-08	1.29758e-05	10.6317	yes	no					K13464	GO:0005515	AT1G19180.1	JAZ1,TIFY10A	jasmonate-zim-domain protein 1	Os03g28940.1	ZIM domain containing protein, putative, expressed
Sb03g003370	341	385	255	18	13	19	35.8812	44.7395	22.345	1.67113	1.33582	2.23976	9.09e-42	2.39e-40	21.7513	1.03915e-06	1.85128e-05	19.3936	0.000367699	0.00129618	21.1675	yes	no						GO:0003700,GO:0043565,GO:0006355	AT4G04450.1	AtWRKY42,WRKY42	WRKY family transcription factor	Os01g09080.1	WRKY107, expressed
Sb09g000980	573	526	1364	22	13	17	60.293	61.1246	119.524	2.04249	1.33582	2.004	1.07e-41	2.8e-40	51.3613	2.76299e-07	8.41986e-06	43.7294	0.0019817	0.0047583	47.4183	yes	no						GO:0000287,GO:0016829,GO:0010333	AT5G23960.1	ATTPS21,TPS21	terpene synthase 21	Os01g23530.1	terpene synthase, putative, expressed
Sb04g028520	729	702	1475	52	51	46	76.7078	81.577	129.25	4.82771	5.24051	5.42259	1.37e-41	3.58e-40	21.2989	1.62212e-07	6.7997e-06	18.3056	0.000141081	0.000656773	20.2435	yes	no						GO:0004553,GO:0005975	AT2G32990.1	AtGH9B8,GH9B8	glycosyl hydrolase 9B8	Os02g50490.1	endoglucanase, putative, expressed
Sb05g005400	2248	1960	4352	159	176	111	236.542	227.765	381.354	14.7617	18.0849	13.0849	1.55e-41	4.04e-40	21.1255	3.00158e-07	8.76142e-06	18.3416	3.24326e-06	7.45547e-05	20.0526	yes	no			KOG1339				AT4G33490.2		Eukaryotic aspartyl protease family protein	Os11g08100.1	eukaryotic aspartyl protease domain containing protein, expressed
Sb02g032430	2970	2305	4812	275	176	124	312.513	267.856	421.663	25.5312	18.0849	14.6174	2.61e-41	6.76e-40	19.5772	5.25242e-07	1.20144e-05	17.6274	1.36417e-06	4.80149e-05	18.9934	yes	no			KOG4151			GO:0005515	AT2G25290.2		Octicosapeptide/Phox/Bem1p (PB1) domain-containing protein / tetratricopeptide repeat (TPR)-containing protein	Os09g38390.1	octicosapeptide/Phox/Bem1p, putative, expressed
Sb01g007000	31129	29645	67221	957	666	710	3275.5	3444.94	5890.4	88.8484	68.4349	83.6965	3.24e-41	8.33e-40	60.1922	4.61688e-08	3.78503e-06	51.5847	6.32911e-08	1.67523e-05	56.9717	yes	no			KOG0157	4.2.1.92	K01723		AT5G42650.1	AOS,CYP74A,DDE2	allene oxide synthase	Os03g55800.1	cytochrome P450, putative, expressed
Sb05g003160	304	249	335	36	32	17	31.9879	28.9354	29.3552	3.34226	3.28816	2.004	3.31e-41	8.48e-40	11.602	6.32846e-07	1.36979e-05	10.8636	2.23621e-05	0.000195621	11.6585	yes	no						GO:0008373,GO:0006486,GO:0030173	AT1G08280.1		Glycosyltransferase family 29 (sialyltransferase) family protein	Os12g05550.1	sialyltransferase family domain containing protein, expressed
Sb09g027200	566	444	1000	12	19	23	59.5564	51.5957	87.6273	1.11409	1.95235	2.71129	3.59e-41	9.19e-40	39.7908	8.94016e-07	1.66172e-05	36.1568	0.000534262	0.00172611	40.2512	yes	no	PF00249	PTHR10641,PTHR10641:SF30				GO:0003677	AT5G26660.1	ATMYB86,MYB86	myb domain protein 86	Os05g46610.1	myb-like DNA-binding domain containing protein, putative, expressed
Sb10g009220	2404	3313	2932	115	28	43	252.957	384.992	256.923	10.6767	2.87714	5.06894	3.97e-41	1.01e-39	53.2975	2.3561e-06	2.93692e-05	55.1754	5.28019e-06	9.10642e-05	59.1166	yes	no	PF00293	PTHR12629	KOG2839			GO:0016787	AT1G73540.1	atnudt21,NUDT21	nudix hydrolase homolog 21	Os06g14420.1	hydrolase, NUDIX family, domain containing protein, expressed
Sb02g006680	2258	2026	3310	286	175	158	237.594	235.434	290.047	26.5524	17.9821	18.6254	4.45e-41	1.13e-39	13.6774	1.96958e-07	7.47795e-06	12.4196	4.06654e-07	2.92035e-05	13.5348	yes	no						GO:0003677,GO:0006355	AT5G63790.1	ANAC102,NAC102	NAC domain containing protein 102	Os07g12340.1	NAC domain-containing protein 67, putative, expressed
Sb02g025850	383	259	265	26	16	24	40.3005	30.0975	23.2212	2.41385	1.64408	2.82918	4.48e-41	1.14e-39	15.0869	1.32362e-06	2.13376e-05	13.7183	0.000113085	0.000562027	15.0762	yes	no			KOG0156			GO:0005506,GO:0009055,GO:0016705,GO:0020037,GO:0055114	AT5G07990.1	CYP75B1,D501,TT7	Cytochrome P450 superfamily protein	Os09g26960.1	cytochrome P450, putative, expressed
Sb07g004160	292	349	401	35	19	17	30.7252	40.5561	35.1386	3.24942	1.95235	2.004	4.63e-41	1.17e-39	16.3943	3.49236e-07	9.46001e-06	15.2651	6.60365e-05	0.000389658	16.3595	yes	no			KOG0714			GO:0031072,GO:0051082,GO:0006457	AT5G25530.1		DNAJ heat shock family protein	Os08g06460.1	dnaJ domain containing protein, expressed
Sb05g008030	1022	840	1669	81	94	50	107.538	97.6135	146.25	7.52009	9.65898	5.89412	7.35e-41	1.85e-39	17.3387	4.0752e-07	1.04002e-05	15.5058	2.05528e-05	0.000186082	16.891	yes	no			KOG4658			GO:0005515,GO:0043531	AT3G07040.1	RPM1,RPS3	NB-ARC domain-containing disease resistance protein	Os11g12330.1	disease resistance protein RPM1, putative, expressed
Sb08g017280	644	724	1812	12	10	22	67.7638	84.1335	158.781	1.11409	1.02755	2.59341	7.87e-41	1.97e-39	76.7481	1.39977e-06	2.17574e-05	68.0643	0.00318486	0.00700487	75.0924	yes	no	PF05498						AT1G02900.1	ATRALF1,RALF1,RALFL1	rapid alkalinization factor 1	Os12g35670.1	RALFL4 - Rapid ALkalinization Factor RALF family protein precursor, expressed
Sb09g020930	384	312	374	21	21	34	40.4058	36.2564	32.7726	1.94965	2.15786	4.008	8.29e-41	2.07e-39	15.295	1.4373e-06	2.21788e-05	14.2796	1.18977e-05	0.000142037	16.0492	yes	no	PF01501	PTHR11183,PTHR11183:SF7	KOG1950			GO:0016757	AT1G77130.1	GUX3,PGSIP2	plant glycogenin-like starch initiation protein 2	Os01g65780.1	glycosyl transferase, putative, expressed
Sb09g000440	1037	1107	484	26	13	23	109.117	128.641	42.4116	2.41385	1.33582	2.71129	1.09e-40	2.72e-39	47.3659	4.20267e-06	4.19929e-05	41.3262	0.00232577	0.00542582	44.9174	yes	no	PF00560,PF08263	PTHR24420:SF540,PTHR24420				GO:0005515	AT5G06860.1	ATPGIP1,PGIP1	polygalacturonase inhibiting protein 1	Os05g01430.1	polygalacturonase inhibitor 2 precursor, putative, expressed
Sb05g025380	1010	1376	1807	138	83	80	106.276	159.9	158.343	12.812	8.52867	9.43059	1.39e-40	3.46e-39	15.609	4.45563e-07	1.08339e-05	13.997	9.85377e-06	0.000128374	15.1997	yes	no			KOG3491				AT1G27330.1		Ribosome associated membrane protein RAMP4	Os11g41875.2	membrane protein, putative, expressed
Sb06g019520	273	322	486	12	22	6	28.726	37.4185	42.5869	1.11409	2.26061	0.707294	1.6e-40	3.97e-39	29.8315	3.57222e-06	3.78962e-05	29.8041	0.000478655	0.00158698	31.6364	yes	no							AT5G48290.1		Heavy metal transport/detoxification superfamily protein	Os04g39010.1	heavy metal associated domain containing protein, expressed
Sb09g001100	894	879	1806	82	65	45	94.0697	102.146	158.255	7.61293	6.67908	5.30471	1.64e-40	4.06e-39	20.6489	3.25183e-07	9.15653e-06	18.0514	7.58279e-05	0.000425481	19.5755	yes	no			KOG1493				AT2G39720.1	RHC2A	RING-H2 finger C2A	Os05g01940.1	zinc finger, RING-type, putative, expressed
Sb01g010500	479	389	565	25	32	36	50.402	45.2043	49.5094	2.32101	3.28816	4.24376	1.82e-40	4.47e-39	16.7383	3.00748e-07	8.76142e-06	15.3786	1.05605e-05	0.000133631	17.1678	yes	no						GO:0005507,GO:0009055	AT2G02850.1	ARPN	plantacyanin	Os03g50160.1	plastocyanin-like domain containing protein, putative, expressed
Sb10g008830	370	371	913	8	6	10	38.9326	43.1126	80.0038	0.742725	0.61653	1.17882	2.56e-40	6.3e-39	73.6217	2.7064e-07	8.27895e-06	63.1326	0.00220573	0.0051889	66.7546	yes	no	PF01501	PTHR13778				GO:0016757	AT1G70090.1	GATL9,LGT8	glucosyl transferase family 8	Os06g13760.1	glycosyl transferase 8 domain containing protein, putative, expressed
Sb09g028690	4492	3116	9007	258	271	223	472.663	362.1	789.259	23.9529	27.8466	26.2878	3.25e-40	7.96e-39	23.9962	7.04645e-07	1.47689e-05	20.0686	2.21009e-06	6.18777e-05	22.1758	yes	no	PF00069	PTHR24055,PTHR24055:SF69	KOG0660			GO:0004672,GO:0005524,GO:0006468	AT2G42880.1	ATMPK20,MPK20	MAP kinase 20	Os05g49140.1	CGMC_MAPKCMGC_2.8 - CGMC includes CDA, MAPK, GSK3, and CLKC kinases, expressed
Sb10g004950	1201	1251	830	57	18	14	126.373	145.374	72.7307	5.29191	1.84959	1.65035	3.55e-40	8.67e-39	42.4145	4.89799e-06	4.66341e-05	43.843	0.000103285	0.000529806	46.126	yes	no	PF05691						AT5G20250.4	DIN10	Raffinose synthase family protein	Os06g07600.1	uncharacterized glycosyltransferase, putative, expressed
Sb04g034690	291	427	962	6	1	1	30.62	49.6202	84.2975	0.557043	0.102755	0.117882	3.81e-40	9.29e-39	222.545	3.7111e-06	3.86273e-05	266.174	0.00166522	0.00416821	223.662	yes	no							AT2G31945.1			Os02g53410.1	expressed protein
Sb10g010590	501	425	691	45	30	30	52.7169	49.3878	60.5505	4.17783	3.08265	3.53647	4.49e-40	1.09e-38	16.978	3.74453e-08	3.32709e-06	15.3158	2.34764e-05	0.000202124	16.7366	yes	no	PF00201	PTHR11926,PTHR11926:SF15	KOG1192			GO:0016758,GO:0008152	AT1G07250.1	UGT71C4	UDP-glucosyl transferase 71C4	Os06g18670.1	anthocyanidin 3-O-glucosyltransferase, putative, expressed
Sb05g001050	5217	4703	6941	15	34	82	548.95	546.519	608.221	1.39261	3.49367	9.66635	4.96e-40	1.2e-38	133.92	3.97216e-06	4.03488e-05	158.67	1.8567e-06	5.65805e-05	185.93	yes	no			KOG0583			GO:0004672,GO:0005524,GO:0006468,GO:0007165	AT5G58380.1	CIPK10,PKS2,SIP1,SNRK3.8	SOS3-interacting protein 1	Os12g02200.1	CAMK_KIN1/SNF1/Nim1_like.6 - CAMK includes calcium/calmodulin depedent protein kinases, expressed
Sb03g000350	358	243	516	19	21	18	37.67	28.2382	45.2157	1.76397	2.15786	2.12188	5.05e-40	1.22e-38	20.9071	9.71396e-08	5.38863e-06	18.1654	0.000407121	0.00139843	20.1294	yes	no			KOG1187	2.7.1.-	K00924	GO:0004672,GO:0005524,GO:0006468,GO:0005515	AT1G28440.1	HSL1	HAESA-like 1	Os01g13800.1	receptor-like protein kinase 5 precursor, putative, expressed
Sb03g042240	542	944	519	17	20	23	57.0311	109.699	45.4786	1.57829	2.0551	2.71129	5.24e-40	1.26e-38	37.27	1.11166e-06	1.93353e-05	32.3216	0.000913591	0.0026095	35.3904	yes	no										Os01g66544.1	expressed protein
Sb09g018860	1081	1132	3106	32	14	30	113.746	131.546	272.171	2.9709	1.43857	3.53647	6.44e-40	1.54e-38	75.444	1.36628e-06	2.1649e-05	65.3642	0.00139598	0.00364235	71.819	yes	no	PF00036	PTHR10891:SF39,PTHR10891	KOG0027				AT1G24620.1		EF hand calcium-binding protein family	Os05g31620.1	OsCML15 - Calmodulin-related calcium sensor protein, expressed
Sb08g004030	1640	1808	6478	35	23	18	172.566	210.101	567.65	3.24942	2.36337	2.12188	7.27e-40	1.73e-38	142.794	6.63927e-07	1.417e-05	109.412	0.00258656	0.00591215	117.317	yes	no							AT1G18740.1		Protein of unknown function (DUF793)	Os12g06780.1	expressed protein
Sb03g032260	1416	1139	4210	6	21	8	148.996	132.359	368.911	0.557043	2.15786	0.943059	7.8e-40	1.84e-38	206.661	1.71723e-06	2.48181e-05	185.957	0.00451748	0.00932485	197.853	yes	no						GO:0003677	AT5G26660.1	ATMYB86,MYB86	myb domain protein 86	Os01g50720.1	MYB family transcription factor, putative, expressed
Sb03g007230	347	307	506	18	31	13	36.5125	35.6754	44.3394	1.67113	3.18541	1.53247	8.18e-40	1.93e-38	20.5692	8.41394e-07	1.62998e-05	19.222	0.000105317	0.000536962	20.9729	yes	no			KOG1065			GO:0004553,GO:0005975	AT1G68560.1	ATXYL1,TRG1,XYL1	alpha-xylosidase 1	Os01g03950.1	glycosyl hydrolase, family 31, putative, expressed
Sb01g008570	1850	1686	5950	47	21	24	194.663	195.924	521.383	4.36351	2.15786	2.82918	8.66e-40	2.04e-38	112.87	8.05443e-07	1.58421e-05	91.7473	0.00123701	0.00330058	98.8428	yes	no							AT5G43650.1	BHLH92	basic helix-loop-helix (bHLH) DNA-binding superfamily protein	Os03g53020.1	helix-loop-helix DNA-binding domain containing protein, expressed
Sb01g044620	2393	2435	3612	335	347	266	251.8	282.963	316.51	31.1016	35.656	31.3567	1.11e-39	2.6e-38	9.85072	9.42051e-08	5.25733e-06	8.79778	1.59339e-07	2.17076e-05	9.71604	yes	no			KOG0483			GO:0003700,GO:0043565,GO:0006355,GO:0003677,GO:0005634	AT4G40060.1	ATHB-16,ATHB16,HB16	homeobox protein 16	Os03g08960.1	homeobox associated leucine zipper, putative, expressed
Sb09g002740	2057	1769	3554	201	199	143	216.444	205.569	311.428	18.661	20.4483	16.8572	1.13e-39	2.64e-38	14.9749	1.82162e-07	7.17725e-06	13.1239	1.31291e-06	4.80149e-05	14.3926	yes	no	PF00141					GO:0004601,GO:0020037,GO:0006979,GO:0055114	AT4G11290.1		Peroxidase superfamily protein	Os05g04380.1	peroxidase precursor, putative, expressed
Sb06g033010	2837	3634	2782	354	340	326	298.519	422.295	243.779	32.8656	34.9367	38.4296	1.18e-39	2.75e-38	10.1362	9.67739e-07	1.75443e-05	9.01238	2.53721e-07	2.48369e-05	9.99556	yes	no						GO:0003677,GO:0008270,GO:0006355	AT5G66940.1		Dof-type zinc finger DNA-binding family protein	Os04g58190.1	dof zinc finger domain containing protein, putative, expressed
Sb06g024110	5040	6355	6605	882	625	633	530.326	738.492	578.779	81.8854	64.2219	74.6195	1.24e-39	2.89e-38	9.41633	3.31766e-07	9.22968e-06	8.46863	1.57707e-07	2.17076e-05	9.36414	yes	no						GO:0003677	AT3G24860.1		Homeodomain-like superfamily protein	Os04g45940.1	transcription factor like protein, putative, expressed
Sb04g020510	3381	3388	2381	389	293	259	355.76	393.708	208.641	36.115	30.1072	30.5315	1.87e-39	4.34e-38	10.958	2.10332e-06	2.78905e-05	9.74074	4.74076e-07	3.11478e-05	10.7439	yes	no						GO:0005515	AT1G67480.2		Galactose oxidase/kelch repeat superfamily protein	Os02g30210.1	OsFBK7 - F-box domain and kelch repeat containing protein, expressed
Sb10g027420	536	385	666	39	39	24	56.3997	44.7395	58.3598	3.62078	4.00745	2.82918	2.08e-39	4.82e-38	17.1498	8.09855e-08	4.77866e-06	15.4536	3.2077e-05	0.000249925	16.8554	yes	no	PF01094,PF00060,PF00497	PTHR18966:SF7,PTHR18966	KOG1052			GO:0004970,GO:0005234,GO:0016020,GO:0005215,GO:0006810,GO:0030288	AT1G05200.2	ATGLR3.4,GLR3.4,GLUR3	glutamate receptor 3.4	Os06g46670.2	glutamate receptor, putative, expressed
Sb09g027450	2579	2224	3522	277	262	305	271.371	258.443	308.624	25.7168	26.9218	35.9541	2.15e-39	4.96e-38	10.7423	2.00954e-07	7.47996e-06	9.70149	1.95783e-07	2.3865e-05	10.8005	yes	no	PF03016	PTHR11062,PTHR11062:SF24	KOG1021			GO:0016020	AT1G27440.1	ATGUT1,GUT2,IRX10	Exostosin family protein	Os01g70190.1	exostosin family domain containing protein, expressed
Sb05g008300	1911	1749	2720	247	145	127	201.082	203.245	238.346	22.9316	14.8995	14.9711	2.23e-39	5.15e-38	13.7494	2.60193e-07	8.23071e-06	12.5946	5.16303e-07	3.27019e-05	13.6486	yes	no			KOG1187			GO:0004672,GO:0005524,GO:0006468	AT4G23280.1	CRK20	cysteine-rich RLK (RECEPTOR-like protein kinase) 20	Os11g11780.1	cysteine-rich receptor-like protein kinase 21 precursor, putative, expressed
Sb01g041290	279	286	320	2	23	8	29.3573	33.2351	28.0407	0.185681	2.36337	0.943059	2.57e-39	5.91e-38	29.2961	0.000193362	0.000697278	39.6971	0.000103123	0.000529806	41.0998	yes	no							AT4G38660.1		Pathogenesis-related thaumatin superfamily protein	Os03g14030.1	thaumatin, putative, expressed
Sb03g034090	958	1036	992	152	111	115	100.804	120.39	86.9263	14.1118	11.4058	13.5565	2.7e-39	6.2e-38	8.81486	3.07417e-07	8.872e-06	7.9772	4.5972e-07	3.08612e-05	8.7825	yes	no							AT5G56550.1	ATOXS3,OXS3	oxidative stress 3	Os01g53730.1	expressed protein
Sb10g012990	1229	1311	1367	204	159	162	129.32	152.347	119.787	18.9395	16.3381	19.0969	2.9e-39	6.63e-38	8.28072	1.73177e-07	7.04154e-06	7.48529	1.25241e-07	2.00966e-05	8.27092	yes	no	PF07992,PF00070	PTHR22912,PTHR22912:SF51	KOG0404	1.8.1.9	K00384	GO:0016491,GO:0050660,GO:0055114	AT2G17420.1	ATNTRA,NTR2,NTRA	NADPH-dependent thioredoxin reductase A	Os06g22140.1	thioredoxin reductase 2, putative, expressed
Sb03g038560	780	809	903	91	81	100	82.0742	94.0111	79.1275	8.44849	8.32316	11.7882	5.47e-39	1.24e-37	10.072	2.78583e-07	8.46163e-06	9.17569	7.4309e-07	3.97918e-05	10.2813	yes	no			KOG3142				AT2G38360.1	PRA1.B4	prenylated RAB acceptor 1.B4	Os05g39670.1	prenylated rab acceptor, putative, expressed
Sb01g017120	2040	1364	2747	183	151	170	214.656	158.506	240.712	16.9898	15.516	20.04	6.45e-39	1.47e-37	13.2813	2.60774e-07	8.23071e-06	11.7558	1.24777e-06	4.73972e-05	13.0885	yes	no			KOG4282				AT1G76890.2	AT-GT2,GT2	Duplicated homeodomain-like superfamily protein	Os02g43300.1	expressed protein
Sb03g033640	335	344	290	35	31	29	35.2498	39.975	25.4119	3.24942	3.18541	3.41859	7.57e-39	1.71e-37	11.3436	2.62611e-07	8.23071e-06	10.1679	3.79796e-05	0.000273595	11.1131	yes	no						GO:0003700,GO:0043565,GO:0006355	AT3G58710.1	ATWRKY69,WRKY69	WRKY DNA-binding protein 69	Os01g53040.1	WRKY14, expressed
Sb07g001080	495	460	667	46	36	42	52.0856	53.455	58.4474	4.27067	3.69918	4.95106	9.54e-39	2.15e-37	14.3599	3.72628e-08	3.32709e-06	12.939	9.77175e-06	0.000127861	14.3076	yes	no							AT4G10170.1		SNARE-like superfamily protein	Os08g01880.1	synaptobrevin-related family protein, putative, expressed
Sb08g005010	848	672	1072	86	76	94	89.2294	78.0908	93.9365	7.98429	7.80939	11.0809	1.12e-38	2.51e-37	11.0281	2.31123e-07	7.81432e-06	9.9724	2.65313e-06	6.75236e-05	11.1918	yes	no			KOG1303				AT5G09220.1	AAP2	amino acid permease 2	Os12g08090.1	amino acid transporter, putative, expressed
Sb10g003280	239	499	242	6	2	6	25.1484	57.9871	21.2058	0.557043	0.20551	0.707294	1.51e-38	3.39e-37	77.3781	5.03036e-06	4.73967e-05	73.1289	0.00158677	0.00401635	70.9481	yes	no										Os06g05420.1	expressed protein
Sb01g008980	199	298	553	10	4	3	20.9394	34.6295	48.4579	0.928406	0.41102	0.353647	1.64e-38	3.68e-37	67.3502	1.39549e-06	2.17491e-05	64.4017	0.0020844	0.00496517	64.7212	yes	no							AT3G57450.1			Os03g52410.1	expressed protein
Sb01g044630	1891	3264	5448	32	5	3	198.977	379.298	477.394	2.9709	0.513775	0.353647	1.7e-38	3.79e-37	303.58	5.73805e-06	5.18579e-05	407.836	0.000785265	0.0023227	417.925	yes	no
Sb04g032060	2151	1514	3384	185	187	128	226.335	175.937	296.531	17.1755	19.2152	15.0889	1.72e-38	3.83e-37	15.4961	3.2955e-07	9.22343e-06	13.5416	2.43077e-06	6.49174e-05	14.8259	yes	no							AT2G27230.1	LHW	transcription factor-related	Os02g45170.1	helix-loop-helix DNA-binding protein, putative, expressed
Sb02g037690	2221	1892	3715	254	235	188	233.701	219.863	325.536	23.5815	24.1474	22.1619	1.73e-38	3.83e-37	12.7263	1.72736e-07	7.04154e-06	11.1616	8.06917e-07	4.02755e-05	12.2877	yes	no			KOG4205		K14411	GO:0003676	AT3G07810.1		RNA-binding (RRM/RBD/RNP motifs) family protein	Os07g39560.1	RNA recognition motif containing protein, putative, expressed
Sb03g039320	7501	8331	7229	1070	996	858	789.28	968.117	633.458	99.3394	102.344	101.143	2.02e-38	4.47e-37	8.82074	4.02721e-07	1.03347e-05	7.91025	3.66479e-08	1.40562e-05	8.75462	yes	no			KOG0425	6.3.2.19	K10575	GO:0016881	AT5G59300.1	ATUBC7,UBC7	ubiquitin carrier protein 7	Os01g62244.1	ubiquitin-conjugating enzyme, putative, expressed
Sb03g013420	809	660	953	112	92	90	85.1257	76.6963	83.5089	10.3981	9.45347	10.6094	2.08e-38	4.58e-37	9.08046	4.9783e-08	3.90839e-06	8.17757	7.82025e-07	3.99456e-05	9.04324	yes	no							AT1G56560.1		Plant neutral invertase family protein	Os01g22900.1	neutral/alkaline invertase, putative, expressed
Sb03g036760	552	554	987	50	27	36	58.0833	64.3784	86.4882	4.64203	2.77439	4.24376	2.37e-38	5.21e-37	20.3671	3.47955e-07	9.45575e-06	18.3476	0.000110368	0.000552972	20.0947	yes	no						GO:0004601,GO:0020037,GO:0006979,GO:0055114	AT1G05260.1	RCI3,RCI3A	Peroxidase superfamily protein	Os01g57730.1	peroxidase precursor, putative, expressed
Sb03g041910	3993	2633	6986	105	131	196	420.157	305.972	612.165	9.74826	13.4609	23.1049	2.69e-38	5.88e-37	33.2907	1.88771e-06	2.60764e-05	30.0523	4.58602e-06	8.74174e-05	34.5648	yes	no						GO:0008168,GO:0008152	AT5G64030.1		S-adenosyl-L-methionine-dependent methyltransferases superfamily protein	Os01g66110.1	methyltransferase, putative, expressed
Sb01g001690	417	583	574	34	14	9	43.8781	67.7484	50.2981	3.15658	1.43857	1.06094	3.22e-38	7.03e-37	31.3407	2.63408e-06	3.12447e-05	31.8235	0.000150599	0.000687247	33.0332	yes	no			KOG0087			GO:0005525,GO:0007264,GO:0005622	AT1G09630.1	ATRAB-A2A,ATRAB11C,ATRABA2A,RAB-A2A,RAB11c	RAB GTPase 11C	Os03g62600.1	ras-related protein, putative, expressed
Sb05g023750	3345	3770	2134	285	268	222	351.972	438.099	186.997	26.4596	27.5384	26.1699	3.51e-38	7.63e-37	13.4562	4.21602e-06	4.1997e-05	11.6648	1.68549e-06	5.42167e-05	12.8973	yes	no						GO:0005515	AT1G14330.1		Galactose oxidase/kelch repeat superfamily protein	Os11g38980.1	F-box/Kelch-repeat protein, putative, expressed
Sb01g043620	4897	3365	11519	191	137	72	515.279	391.035	1009.38	17.7325	14.0774	8.48753	4.12e-38	8.92e-37	54.9342	1.52952e-06	2.30067e-05	46.4374	1.33936e-05	0.000152257	49.289	yes	no			KOG0204	3.6.3.8	K01537	GO:0000166,GO:0046872,GO:0003824,GO:0008152,GO:0005516	AT4G37640.1	ACA2	calcium ATPase 2	Os03g10640.1	calcium-transporting ATPase, plasma membrane-type, putative, expressed
Sb05g006560	1036	978	463	19	28	7	109.011	113.65	40.5715	1.76397	2.87714	0.825176	6.27e-38	1.35e-36	51.9877	1.04839e-05	7.92276e-05	49.7537	0.00279585	0.00626833	51.8913	yes	no						GO:0016787	AT1G18480.1		Calcineurin-like metallo-phosphoesterase superfamily protein	Os11g15570.1	Ser/Thr protein phosphatase family protein, putative, expressed
Sb07g022480	952	1022	2346	16	47	20	100.173	118.763	205.574	1.48545	4.82949	2.35765	6.5e-38	1.39e-36	56.5744	2.74835e-06	3.20958e-05	53.1326	0.00069045	0.00210613	58.3988	yes	no							AT1G02180.1		ferredoxin-related	Os08g35710.1	expressed protein
Sb02g039155	193	229	390	21	13	12	20.3081	26.6113	34.1747	1.94965	1.33582	1.41459	6.7e-38	1.43e-36	19.432	3.32966e-07	9.23533e-06	17.2929	0.00122372	0.00327172	18.5308	yes	no						GO:0005515	AT3G56470.1		F-box family protein	Os04g56250.1	OsFBX152 - F-box domain containing protein, expressed
Sb01g019680	236	216	428	22	14	7	24.8327	25.1006	37.5045	2.04249	1.43857	0.825176	6.94e-38	1.48e-36	22.5861	2.28108e-06	2.89876e-05	21.4109	0.00101069	0.00281765	22.5783	yes	no						GO:0005515	AT2G34930.1		disease resistance family protein / LRR family protein	Os10g33140.1	hcrVf2 protein, putative, expressed
Sb08g022780	2327	1428	2179	253	209	210	244.855	165.943	190.94	23.4887	21.4758	24.7553	1.04e-37	2.2e-36	9.68877	2.96524e-07	8.7484e-06	8.66818	2.26506e-07	2.48369e-05	9.60005	yes	no	PF00069,PF00560,PF08263	PTHR24420,PTHR24420:SF800	KOG1187			GO:0004672,GO:0005524,GO:0006468,GO:0005515	AT1G09970.1	LRR XI-23,RLK7	Leucine-rich receptor-like protein kinase family protein	Os12g43640.1	receptor-like protein kinase HAIKU2 precursor, putative, expressed
Sb10g025920	655	485	914	57	37	21	68.9213	56.3602	80.0914	5.29191	3.80194	2.47553	1.1e-37	2.33e-36	19.9046	9.70001e-07	1.7551e-05	18.6155	6.1872e-05	0.00037268	19.9205	yes	no	PF12076,PF04116	PTHR11863,PTHR11863:SF22				GO:0005506,GO:0016491,GO:0006633,GO:0055114	AT5G57800.1	CER3,FLP1,WAX2,YRE	Fatty acid hydroxylase superfamily	Os06g44300.1	WAX2, putative, expressed
Sb01g044610	2423	2459	5322	231	123	107	254.956	285.752	466.353	21.4462	12.6389	12.6134	1.15e-37	2.42e-36	24.7018	9.6611e-07	1.75443e-05	21.856	5.99203e-06	9.84222e-05	23.5155	yes	no							AT1G35210.1			Os03g08970.1	expressed protein
Sb04g037600	637	585	655	64	27	42	67.0273	67.9808	57.3959	5.9418	2.77439	4.95106	1.41e-37	2.98e-36	15.6884	1.37176e-06	2.1649e-05	14.9306	3.4871e-06	7.74005e-05	16.3347	yes	no			KOG1187			GO:0004672,GO:0005524,GO:0006468	AT4G00330.1	CRCK2	calmodulin-binding receptor-like cytoplasmic kinase 2	Os02g57560.1	tyrosine protein kinase domain containing protein, putative, expressed
Sb01g038500	8519	6899	25300	238	167	201	896.398	801.709	2216.97	22.0961	17.1601	23.6944	1.42e-37	3e-36	72.5655	7.52665e-07	1.53039e-05	57.09	2.91173e-06	7.06133e-05	63.2059	yes	no				1.14.19.-	K10257	GO:0006629,GO:0016717,GO:0055114	AT5G05580.1	FAD8	fatty acid desaturase 8	Os03g18070.1	omega-3 fatty acid desaturase, chloroplast precursor, putative, expressed
Sb04g022070	468	487	2296	2	0	0	49.2445	56.5926	201.192	0.185681	0	0	1.51e-37	3.17e-36	1480.58	1.21537e-05	8.81694e-05	2762.37	0.00386818	0.00822654	1049.19	yes	no						GO:0004842,GO:0016567,GO:0000151	AT2G35930.1	PUB23	plant U-box 23	Os02g33590.1	U-box domain-containing protein, putative, expressed
Sb10g023970	527	403	658	33	48	29	55.4527	46.8312	57.6588	3.06374	4.93224	3.41859	1.54e-37	3.23e-36	15.8382	2.03e-07	7.47996e-06	14.438	1.9982e-05	0.000183275	15.8882	yes	no	PF00026	PTHR13683,PTHR13683:SF98	KOG1339			GO:0006508,GO:0004190	AT5G10770.1		Eukaryotic aspartyl protease family protein	Os06g40818.1	aspartic proteinase, putative, expressed
Sb04g024020	473	610	288	11	17	12	49.7706	70.886	25.2367	1.02125	1.74684	1.41459	1.88e-37	3.93e-36	38.2856	2.01103e-06	2.70916e-05	33.1015	0.00270576	0.00611518	35.5551	yes	no							AT1G14870.1	PCR2	PLANT CADMIUM RESISTANCE 2	Os02g36940.1	uncharacterized Cys-rich domain containing protein, putative, expressed
Sb01g032820	273	236	583	14	6	9	28.726	27.4247	51.0867	1.29977	0.61653	1.06094	1.93e-37	4.03e-36	40.7605	7.79534e-07	1.54996e-05	36.1615	0.00215511	0.0050983	38.778	yes	no			KOG1187			GO:0004672,GO:0005524,GO:0006468	AT2G05940.1		Protein kinase superfamily protein	Os03g29410.1	tyrosine protein kinase domain containing protein, putative, expressed
Sb06g028480	1632	2410	2284	192	85	95	171.725	280.058	200.141	17.8254	8.73418	11.1988	2.02e-37	4.21e-36	19.3258	1.37418e-06	2.16503e-05	17.9645	3.25548e-06	7.46503e-05	19.4224	yes	no							AT2G32210.1
Sb02g035930	254	231	821	2	0	1	26.7267	26.8437	71.942	0.185681	0	0.117882	2.08e-37	4.33e-36	418.878	6.57927e-06	5.69098e-05	402.847	0.00147032	0.00378573	329.897	yes	no			KOG1187			GO:0004672,GO:0005524,GO:0006468,GO:0048544,GO:0005529,GO:0004674	AT4G21390.1	B120	S-locus lectin protein kinase family protein	Os07g36570.1	KI domain interacting kinase 1, putative, expressed
Sb03g002060	226	178	503	10	5	3	23.7805	20.6848	44.0766	0.928406	0.513775	0.353647	2.79e-37	5.78e-36	54.3579	1.36844e-06	2.1649e-05	48.9691	0.0018992	0.0045998	52.0733	yes	no			KOG0157		K09832	GO:0005506,GO:0009055,GO:0016705,GO:0020037,GO:0055114	AT2G34500.1	CYP710A1	cytochrome P450, family 710, subfamily A, polypeptide 1	Os01g11340.1	cytochrome P450, putative, expressed
Sb01g002990	451	336	279	9	24	19	47.4557	39.0454	24.448	0.835565	2.46612	2.23976	2.95e-37	6.1e-36	22.365	1.31766e-05	9.31814e-05	21.4896	0.000319694	0.00116554	23.9048	yes	no			KOG1237			GO:0005215,GO:0006857,GO:0016020,GO:0055085,GO:0016021	AT2G37900.1		Major facilitator superfamily protein	Os03g60850.1	peptide transporter PTR2, putative, expressed
Sb01g009740	669	612	1371	58	53	43	70.3944	71.1184	120.137	5.38475	5.44602	5.06894	3.26e-37	6.69e-36	18.8685	2.9263e-07	8.67722e-06	16.1605	0.000221265	0.000896282	17.7489	yes	no							AT5G66770.1		GRAS family transcription factor	Os03g51330.1	GRAS family transcription factor domain containing protein, expressed
Sb01g029470	14377	10531	5964	579	420	474	1512.8	1223.77	522.609	53.7547	43.1571	55.8762	3.35e-37	6.86e-36	23.3657	5.39779e-06	4.96575e-05	19.8666	1.3344e-06	4.80149e-05	22.0105	yes	no			KOG1237			GO:0005215,GO:0006857,GO:0016020,GO:0055085,GO:0016021	AT1G12110.1	ATNRT1,B-1,CHL1,CHL1-1,NRT1,NRT1.1	nitrate transporter 1.1	Os10g40600.1	peptide transporter PTR2, putative, expressed
Sb01g012100	596	986	1623	56	32	39	62.7131	114.58	142.219	5.19907	3.28816	4.59741	3.52e-37	7.19e-36	27.9355	1.35865e-06	2.15892e-05	23.8715	0.000796945	0.00234601	26.0712	yes	no							AT2G22880.1		VQ motif-containing protein	Os03g47280.1	VQ domain containing protein, putative, expressed
Sb06g026210	944	728	2588	34	28	27	99.3309	84.5983	226.78	3.15658	2.87714	3.18282	3.58e-37	7.3e-36	51.7166	7.90496e-07	1.56813e-05	40.8892	0.0024133	0.00558361	44.8345	yes	no			KOG2246				AT5G41460.1		Protein of unknown function (DUF604)	Os04g48950.1	fringe-related protein, putative, expressed
Sb04g028070	206	176	395	3	15	3	21.676	20.4523	34.6128	0.278522	1.54133	0.353647	3.68e-37	7.5e-36	39.8725	2.56104e-05	0.000150351	45.6902	0.00075127	0.00224509	47.3289	yes	no							AT5G03760.1	ATCSLA09,ATCSLA9,CSLA09,CSLA9,RAT4	Nucleotide-diphospho-sugar transferases superfamily protein	Os02g51060.1	CSLA6 - cellulose synthase-like family A; mannan synthase, expressed
Sb01g030360	308	349	772	13	5	1	32.4088	40.5561	67.6483	1.20693	0.513775	0.117882	3.88e-37	7.88e-36	82.6943	3.13559e-05	0.000174989	104.929	0.00133081	0.00350842	100.789	yes	no							AT2G17230.1	EXL5	EXORDIUM like 5	Os07g31430.1	phosphate-induced protein 1 conserved region domain containing protein, expressed
Sb07g028130	261	337	1258	0	0	0	27.4633	39.1616	110.235	0	0	0	3.96e-37	8.02e-36	5110.19	1.01244e-08	1.83907e-06	7184.12	0.00181774	0.00444713	1070.13	yes	no							AT2G44310.1		Calcium-binding EF-hand family protein	Os09g31040.1	EF hand family protein, putative, expressed
Sb04g035160	10055	10258	14006	1400	1108	1130	1058.02	1192.05	1227.31	129.977	113.853	133.207	4.44e-37	8.96e-36	10.4352	5.08837e-08	3.93042e-06	9.38127	3.94069e-08	1.40562e-05	10.3765	yes	no					K09286	GO:0003700,GO:0006355	AT3G14230.1	RAP2.2	related to AP2 2	Os02g54160.1	AP2 domain containing protein, expressed
Sb08g020190	1174	1066	1169	176	194	151	123.532	123.876	102.436	16.3399	19.9345	17.8002	5.14e-37	1.04e-35	7.25416	2.6683e-07	8.27895e-06	6.5718	8.11023e-08	1.95361e-05	7.27041	yes	no		PTHR23056,PTHR23056:SF3	KOG0034		K06268		AT4G26570.1	ATCBL3,CBL3	calcineurin B-like 3	Os12g40510.1	calcineurin B, putative, expressed
Sb04g020140	915	623	970	84	84	97	96.2794	72.3967	84.9985	7.79861	8.63143	11.4346	6.13e-37	1.23e-35	10.2879	4.4262e-07	1.07906e-05	9.30194	2.6362e-06	6.75236e-05	10.4732	yes	no				2.4.1.43	K13648	GO:0016757	AT3G25140.1	GAUT8,QUA1	Nucleotide-diphospho-sugar transferases superfamily protein	Os02g29530.1	glycosyl transferase 8 domain containing protein, putative, expressed
Sb03g011880	5777	5077	11035	553	276	256	607.875	589.981	966.968	51.3408	28.3604	30.1779	7.41e-37	1.48e-35	22.5256	9.34375e-07	1.70731e-05	20.2384	1.3683e-06	4.80149e-05	22.1649	yes	no			KOG0583			GO:0004672,GO:0005524,GO:0006468,GO:0007165	AT3G17510.1	CIPK1,SnRK3.16	CBL-interacting protein kinase 1	Os01g18800.1	CAMK_KIN1/SNF1/Nim1_like.9 - CAMK includes calcium/calmodulin depedent protein kinases, expressed
Sb02g025340	418	359	348	24	38	34	43.9834	41.7181	30.4943	2.22817	3.90469	4.008	8.92e-37	1.78e-35	12.8546	1.88607e-06	2.60764e-05	11.8193	1.89818e-05	0.000179506	13.2052	yes	no			KOG1052			GO:0004970,GO:0005234,GO:0016020,GO:0005215,GO:0006810,GO:0030288	AT2G29100.1	ATGLR2.9,GLR2.9	glutamate receptor 2.9	Os09g26160.1	glutamate receptor, putative, expressed
Sb03g045040	1389	1391	3543	85	55	31	146.155	161.643	310.464	7.89145	5.65153	3.65435	9.71e-37	1.93e-35	41.2542	1.39264e-06	2.17491e-05	36.1153	0.000220178	0.000893443	38.3932	yes	no						GO:0005509,GO:0015979,GO:0009523,GO:0009654,GO:0019898	AT3G05410.2		Photosystem II reaction center PsbP family protein	Os01g70820.1	lumenal PsbP, putative, expressed
Sb04g024300	2073	1484	2303	41	125	53	218.128	172.45	201.806	3.80646	12.8444	6.24776	1.29e-36	2.54e-35	29.278	3.784e-06	3.90367e-05	29.5515	2.90375e-06	7.06046e-05	33.0346	yes	no			KOG0535			GO:0020037,GO:0009055,GO:0055114,GO:0016491,GO:0030151	AT1G77760.1	GNR1,NIA1,NR1	nitrate reductase 1	Os08g36480.1	nitrate reductase, putative, expressed
Sb04g028190	1091	1587	1856	179	115	102	114.799	184.42	162.636	16.6185	11.8168	12.024	1.79e-36	3.52e-35	12.8883	7.23677e-07	1.49313e-05	11.5284	5.81605e-06	9.67322e-05	12.5183	yes	no							AT5G14890.1		NHL domain-containing protein	Os02g50940.1	NHL repeat-containing protein, putative, expressed
Sb08g020820	1313	1203	2727	129	102	95	138.158	139.796	238.96	11.9764	10.481	11.1988	2.02e-36	3.95e-35	17.6377	4.2047e-07	1.06137e-05	15.0924	2.2189e-05	0.000194448	16.6007	yes	no	PF07714	PTHR23257:SF276,PTHR23257	KOG0192			GO:0004672,GO:0005524,GO:0006468	AT3G22750.1		Protein kinase superfamily protein	Os03g43760.1	protein kinase domain containing protein, expressed
Sb06g018430	357	340	437	43	35	40	37.5647	39.5102	38.2931	3.99214	3.59643	4.71529	2.71e-36	5.29e-35	10.5766	6.51982e-08	4.4155e-06	9.56334	9.55698e-06	0.000126119	10.5685	yes	no							AT4G40020.1		Myosin heavy chain-related protein	Os04g37790.2	expressed protein
Sb08g003690	413	341	1068	9	1	0	43.4572	39.6264	93.586	0.835565	0.102755	0	3.04e-36	5.92e-35	195.449	0.00026289	0.000891441	566.504	0.00121529	0.00325483	307.997	yes	no							AT5G06320.1	NHL3	NDR1/HIN1-like 3	Os12g06220.1	harpin-induced protein 1 domain containing protein, expressed
Sb01g011040	8217	5335	13615	727	530	448	864.62	619.962	1193.05	67.4951	54.4602	52.8113	4.01e-36	7.79e-35	17.534	6.82778e-07	1.44083e-05	15.1246	9.45915e-07	4.30426e-05	16.6556	yes	no				1.13.11.12	K00454	GO:0016702,GO:0046872,GO:0055114,GO:0005515	AT3G22400.1	LOX5	PLAT/LH2 domain-containing lipoxygenase family protein	Os03g49380.1	lipoxygenase, putative, expressed
Sb06g016540	1778	2112	3744	147	150	183	187.087	245.428	328.077	13.6476	15.4133	21.5725	4.07e-36	7.89e-35	17.2491	8.38494e-07	1.62847e-05	15.1639	4.03169e-06	8.17278e-05	17.0967	yes	no						GO:0006950				Os04g34600.1	abscisic stress-ripening, putative, expressed
Sb08g005490	227	293	553	17	8	10	23.8857	34.0485	48.4579	1.57829	0.822041	1.17882	4.85e-36	9.38e-35	33.583	7.71182e-07	1.54187e-05	29.7498	0.00300766	0.006661	31.6934	yes	no			KOG0663			GO:0004672,GO:0005524,GO:0006468	AT1G67580.2		Protein kinase superfamily protein	Os12g23700.1	cyclin-dependent kinase G-2, putative, expressed
Sb09g029950	7173	5888	9772	1091	895	867	754.767	684.224	856.294	101.289	91.9658	102.204	5.07e-36	9.79e-35	8.80901	1.13064e-07	5.66305e-06	7.87432	1.07286e-07	1.96621e-05	8.70376	yes	no	PF00069,PF00036	PTHR24349,PTHR24349:SF13	KOG0032	2.7.11.1	K13412	GO:0004672,GO:0005524,GO:0006468	AT4G23650.1	CDPK6,CPK3	calcium-dependent protein kinase 6	Os05g50810.1	CAMK_CAMK_like.5 - CAMK includes calcium/calmodulin depedent protein kinases, expressed
Sb07g000450	610	490	1497	28	23	25	64.1863	56.9412	131.178	2.59954	2.36337	2.94706	6.19e-36	1.19e-34	36.8887	6.42197e-07	1.38356e-05	30.0967	0.00238419	0.00553019	33.1977	yes	no							AT4G36945.1		PLC-like phosphodiesterases superfamily protein	Os08g01310.1	phospholipase C, putative, expressed
Sb06g033520	1860	1928	3161	95	28	20	195.715	224.046	276.99	8.81985	2.87714	2.35765	6.9e-36	1.32e-34	55.566	2.84411e-06	3.28324e-05	59.5623	1.84256e-05	0.000177253	62.1995	yes	no			KOG0304			GO:0005634	AT5G22250.1		Polynucleotidyl transferase, ribonuclease H-like superfamily protein	Os04g58810.1	CAF1 family ribonuclease containing protein, putative, expressed
Sb10g021160	357	330	414	50	42	38	37.5647	38.3482	36.2777	4.64203	4.31571	4.47953	6.96e-36	1.33e-34	9.37135	2.95633e-08	3.05066e-06	8.45916	6.66073e-06	0.000103013	9.2897	yes	no	PF00324	PTHR11785,PTHR11785:SF53	KOG1286			GO:0006810,GO:0055085,GO:0016020,GO:0015171,GO:0003333	AT1G17120.1	CAT8	cationic amino acid transporter 8	Os06g34830.1	amino acid permease family protein, putative, expressed
Sb02g030320	402	474	649	24	42	28	42.2998	55.0819	56.8701	2.22817	4.31571	3.30071	9.76e-36	1.87e-34	17.8209	6.90484e-07	1.45378e-05	16.3404	7.87588e-05	0.000435665	18.0188	yes	no						GO:0003700,GO:0006355	AT4G25480.1	ATCBF3,CBF3,DREB1A	dehydration response element B1A	Os09g35030.1	dehydration-responsive element-binding protein, putative, expressed
Sb10g009380	810	1090	1082	126	93	117	85.2309	126.665	94.8128	11.6979	9.55622	13.7922	1.02e-35	1.94e-34	9.85169	8.61906e-07	1.63957e-05	8.86275	4.10195e-06	8.23734e-05	9.86088	yes	no							AT5G37840.1			Os06g14780.2	expressed protein
Sb03g030680	608	916	1085	51	22	52	63.9758	106.445	95.0757	4.73487	2.26061	6.12988	1.2e-35	2.28e-34	22.9502	4.85347e-06	4.63054e-05	21.7776	0.000133487	0.000630722	24.1208	yes	no			KOG1752			GO:0009055,GO:0015035,GO:0045454	AT1G28480.1	GRX480,roxy19	Thioredoxin superfamily protein	Os01g47760.1	OsGrx_I1 - glutaredoxin subgroup III, expressed
Sb07g019400	262	287	881	5	4	1	27.5685	33.3513	77.1997	0.464203	0.41102	0.117882	1.7e-35	3.22e-34	151.545	3.15001e-06	3.46576e-05	143.21	0.00338159	0.00736933	135.208	yes	no						GO:0003700,GO:0043565,GO:0006355	AT4G11070.1	AtWRKY41,WRKY41	WRKY family transcription factor	Os08g29660.1	WRKY69, expressed
Sb03g003620	684	546	1079	64	61	29	71.9728	63.4488	94.5499	5.9418	6.26806	3.41859	2.51e-35	4.7e-34	16.658	1.14981e-06	1.9799e-05	15.2206	7.13468e-05	0.00040825	16.3818	yes	no			KOG0565				AT1G71710.1		DNAse I-like superfamily protein	Os01g08780.1	endonuclease/exonuclease/phosphatase family domain containing protein, expressed
Sb10g010660	487	361	769	32	19	8	51.2438	41.9506	67.3854	2.9709	1.95235	0.943059	2.58e-35	4.83e-34	30.4873	3.7094e-06	3.86273e-05	29.9648	0.000475769	0.00157863	31.4443	yes	no	PF00069	PTHR24420:SF83,PTHR24420	KOG1187			GO:0004672,GO:0005524,GO:0006468	AT2G31880.1	EVR,SOBIR1	Leucine-rich repeat protein kinase family protein	Os06g18000.1	protein kinase domain containing protein, expressed
Sb03g031170	239	194	706	3	3	0	25.1484	22.5441	61.8649	0.278522	0.308265	0	2.65e-35	4.94e-34	195.281	0.000132514	0.00051689	297.633	0.00205475	0.00490725	195.988	yes	no			KOG1339				AT3G12700.1		Eukaryotic aspartyl protease family protein	Os05g48330.1	aspartyl protease family protein, putative, expressed
Sb01g003580	412	491	455	51	47	38	43.352	57.0574	39.8704	4.73487	4.82949	4.47953	3.33e-35	6.19e-34	11.1522	1.3056e-07	6.26686e-06	10.0305	1.48692e-05	0.000159857	10.9382	yes	no							AT5G01750.2		Protein of unknown function (DUF567)	Os03g60220.1	DUF567 domain containing protein, putative, expressed
Sb01g044650	337	368	847	19	10	6	35.4603	42.764	74.2204	1.76397	1.02755	0.707294	3.42e-35	6.35e-34	48.8522	1.30413e-06	2.11955e-05	44.584	0.00327484	0.00717753	47.6786	yes	no			KOG1493				AT1G72200.1		RING/U-box superfamily protein	Os03g08920.1	Zinc finger, C3HC4 type domain containing protein, expressed
Sb10g020030	6117	7349	9978	1097	889	800	643.651	854.002	874.346	101.846	91.3493	94.3059	3.69e-35	6.84e-34	9.3629	2.23977e-07	7.71348e-06	8.3204	2.28869e-07	2.48369e-05	9.19785	yes	no	PF00179	PTHR24068	KOG0417	6.3.2.19	K06689	GO:0016881	AT1G64230.2	UBC28	ubiquitin-conjugating enzyme 28	Os06g30970.1	ubiquitin-conjugating enzyme, putative, expressed
Sb07g004260	652	768	1224	88	88	57	68.6056	89.2466	107.256	8.16997	9.04245	6.71929	4.03e-35	7.44e-34	12.6076	4.3357e-07	1.06541e-05	11.1555	4.0536e-05	0.000286006	12.1465	yes	no						GO:0000062	AT1G31812.1	ACBP,ACBP6	acyl-CoA-binding protein 6	Os08g06550.1	acyl CoA binding protein, putative, expressed
Sb01g003270	767	1130	2224	23	2	3	80.7063	131.313	194.883	2.13533	0.20551	0.353647	4.39e-35	8.06e-34	165.578	1.64059e-05	0.000108326	235.995	0.00154603	0.00393472	233.576	yes	no						GO:0008270,GO:0005622	AT5G59820.1	RHL41,ZAT12	C2H2-type zinc finger family protein	Os03g60570.1	ZOS3-22 - C2H2 zinc finger protein, expressed
Sb06g026570	485	414	696	21	0	9	51.0333	48.1095	60.9886	1.94965	0	1.06094	6.35e-35	1.16e-33	58.5167	0.00171991	0.00409279	151.12	0.000334343	0.00120567	123.295	yes	no			KOG1187			GO:0004672,GO:0005524,GO:0006468,GO:0005488	AT5G06740.1		Concanavalin A-like lectin protein kinase family protein	Os04g49460.1	protein kinase domain containing protein, expressed
Sb02g024270	4727	4299	6064	950	728	752	497.391	499.572	531.372	88.1985	74.8057	88.6475	1.03e-34	1.88e-33	6.86131	1.86251e-07	7.28031e-06	6.19111	1.17115e-07	1.99102e-05	6.84693	yes	no						GO:0005515	AT1G70700.1	JAZ9,TIFY7	TIFY domain/Divergent CCT motif family protein	Os09g23660.1	ZIM motif family protein, expressed
Sb02g037650	4440	3568	8396	464	461	441	467.192	414.625	735.719	43.078	47.3701	51.9861	1.06e-34	1.92e-33	13.0508	9.1917e-07	1.68896e-05	11.2166	1.63515e-06	5.35265e-05	12.415	yes	no							AT1G50600.1	SCL5	scarecrow-like 5	Os07g39470.1	gibberellin response modulator protein, putative, expressed
Sb04g025760	3749	3524	8975	194	316	232	394.482	409.512	786.455	18.0111	32.4706	27.3487	1.12e-34	2.03e-33	23.6818	2.19392e-06	2.85253e-05	20.2777	4.39451e-06	8.49911e-05	22.5833	yes	no						GO:0016747	AT5G48930.1	HCT	hydroxycinnamoyl-CoA shikimate/quinate hydroxycinnamoyl transferase	Os02g39850.1	transferase family protein, putative, expressed
Sb10g029590	510	602	557	69	44	41	53.6639	69.9563	48.8084	6.406	4.52122	4.83318	1.66e-34	3e-33	12.1737	3.28473e-07	9.22115e-06	11.0934	1.01974e-05	0.000131024	12.0444	yes	no	PF02458					GO:0016747	AT5G17540.1		HXXXD-type acyl-transferase family protein	Os06g49660.1	transferase family protein, putative, expressed
Sb03g033100	314	304	614	17	12	23	33.0401	35.3268	53.8032	1.57829	1.23306	2.71129	1.7e-34	3.07e-33	25.5061	1.34684e-06	2.15494e-05	23.0557	0.000892783	0.00256935	25.5109	yes	no			KOG3120			GO:0016791	AT1G73010.1	ATPS2,PS2	phosphate starvation-induced gene 2	Os01g52230.1	phosphoethanolamine/phosphocholine phosphatase, putative, expressed
Sb08g004960	1529	1184	3847	44	45	67	160.887	137.589	337.102	4.08499	4.62398	7.89812	2.03e-34	3.66e-33	44.5979	1.82734e-06	2.57664e-05	37.373	0.000400124	0.00138208	42.1301	yes	no			KOG1303				AT5G09220.1	AAP2	amino acid permease 2	Os12g08130.1	amino acid transporter, putative, expressed
Sb07g000996	503	374	1075	15	7	19	52.9274	43.4612	94.1994	1.39261	0.719285	2.23976	2.69e-34	4.82e-33	50.6826	3.15766e-06	3.47006e-05	45.6892	0.00325411	0.00713685	50.3585	yes	no			KOG1187			GO:0004672,GO:0005524,GO:0006468	AT5G47850.1	CCR4	CRINKLY4 related 4	Os08g01830.1	TKL_IRAK_CR4L.6 - The CR4L subfamily has homology with Crinkly4, expressed
Sb03g034930	907	933	1456	155	84	81	95.4376	108.421	127.585	14.3903	8.63143	9.54847	3.14e-34	5.6e-33	11.5103	8.91106e-07	1.66172e-05	10.53	7.53091e-06	0.000108692	11.3958	yes	no							AT2G42360.1		RING/U-box superfamily protein	Os01g55110.1	RING-H2 finger protein, putative, expressed
Sb06g033570	4035	3742	6197	742	438	468	424.576	434.845	543.027	68.8877	45.0067	55.1689	4.76e-34	8.47e-33	9.41554	7.19262e-07	1.49156e-05	8.50952	8.66715e-07	4.12033e-05	9.38663	yes	no							AT3G11650.1	NHL2	NDR1/HIN1-like 2	Os04g58850.1	harpin-induced protein 1 domain containing protein, expressed
Sb10g023720	501	495	824	60	51	46	52.7169	57.5222	72.2049	5.57043	5.24051	5.42259	5.68e-34	1.01e-32	12.7702	6.83368e-08	4.45825e-06	11.3157	4.31464e-05	0.000295423	12.428	yes	no							AT3G15820.1	ROD1	phosphatidic acid phosphatase-related / PAP2-related	Os06g40500.1	expressed protein
Sb10g006630	1815	1433	4783	90	39	56	190.98	166.524	419.122	8.35565	4.00745	6.60141	8.9e-34	1.57e-32	47.3803	2.20131e-06	2.85615e-05	39.7712	0.000311509	0.00114517	43.391	yes	no	PF07714	PTHR24420,PTHR24420:SF685	KOG1187			GO:0004672,GO:0005524,GO:0006468	AT2G05940.1		Protein kinase superfamily protein	Os06g10160.1	tyrosine protein kinase domain containing protein, putative, expressed
Sb03g003080	848	658	2112	31	39	42	89.2294	76.4639	185.069	2.87806	4.00745	4.95106	9.98e-34	1.76e-32	34.5079	1.90645e-06	2.62037e-05	28.4724	0.00136282	0.0035758	31.8474	yes	no			KOG2931				AT5G56750.1	NDL1	N-MYC downregulated-like 1	Os01g09670.1	pollen-specific protein SF21, putative, expressed
Sb03g047270	195	212	234	23	38	29	20.5186	24.6358	20.5048	2.13533	3.90469	3.41859	1.21e-33	2.12e-32	7.84972	4.47193e-06	4.38856e-05	7.23742	8.58228e-05	0.000463864	7.99287	yes	no							AT3G05700.1		Drought-responsive family protein	Os01g73960.1	drought induced 19 protein, putative, expressed
Sb03g044470	2042	1779	3085	310	265	263	214.866	206.731	270.33	28.7806	27.2301	31.0031	1.33e-33	2.33e-32	9.04563	1.8284e-07	7.17725e-06	8.03653	4.72156e-07	3.11478e-05	8.89361	yes	no			KOG0600			GO:0004672,GO:0005524,GO:0006468	AT5G50860.1		Protein kinase superfamily protein	Os01g70130.1	protein kinase domain containing protein, expressed
Sb06g023510	906	646	1364	103	56	40	95.3324	75.0694	119.524	9.56258	5.75428	4.71529	1.42e-33	2.48e-32	16.3505	2.009e-06	2.70916e-05	15.0835	5.87705e-05	0.000360324	16.1674	yes	no			KOG1187			GO:0004672,GO:0005524,GO:0006468,GO:0005488	AT2G37710.1	RLK	receptor lectin kinase	Os04g44900.1	lectin-like receptor kinase, putative, expressed
Sb07g028050	618	487	1055	65	53	49	65.028	56.5926	92.4468	6.03464	5.44602	5.77624	1.57e-33	2.74e-32	14.1602	2.66208e-07	8.27895e-06	12.2974	0.000123852	0.000599146	13.5721	yes	no			KOG2258			GO:0008889,GO:0006071	AT5G55480.1	SVL1	SHV3-like 1	Os08g39350.1	glycerophosphoryl diester phosphodiesterase family protein, putative, expressed
Sb03g040300	9546	8385	18147	783	493	752	1004.46	974.392	1590.17	72.6942	50.6582	88.6475	1.97e-33	3.42e-32	19.299	8.9563e-07	1.66172e-05	17.1126	1.09245e-06	4.55875e-05	18.948	yes	no							AT2G40000.1	ATHSPRO2,HSPRO2	ortholog of sugar beet HS1 PRO-1 2	Os01g63690.1	hs1, putative, expressed
Sb04g030660	2352	1441	5643	89	63	91	247.485	167.454	494.481	8.26281	6.47357	10.7273	2.1e-33	3.64e-32	41.5217	2.55723e-06	3.06471e-05	33.3992	0.000187886	0.000795396	37.2768	yes	no			KOG0157	1.14.13.93	K09843	GO:0005506,GO:0009055,GO:0016705,GO:0020037,GO:0055114	AT4G19230.1	CYP707A1	cytochrome P450, family 707, subfamily A, polypeptide 1	Os02g47470.1	cytochrome P450, putative, expressed
Sb01g007170	10784	9866	12098	1273	660	1056	1134.73	1146.49	1060.12	118.186	67.8183	124.484	2.64e-33	4.57e-32	12.0884	1.11186e-06	1.93353e-05	11.327	6.832e-07	3.7931e-05	12.5375	yes	no						GO:0008270,GO:0005622	AT1G27730.1	STZ,ZAT10	salt tolerance zinc finger	Os03g55540.1	ZOS3-18 - C2H2 zinc finger protein, expressed
Sb01g019270	321	288	427	44	48	31	33.7767	33.4675	37.4169	4.08499	4.93224	3.65435	3.22e-33	5.55e-32	9.31009	1.60684e-07	6.79713e-06	8.43591	3.12943e-05	0.000245687	9.21326	yes	no			KOG0048			GO:0003677	AT3G23250.1	ATMYB15,ATY19,MYB15	myb domain protein 15	Os10g33810.1	myb-related protein Myb4, putative, expressed
Sb02g005120	1201	902	751	106	86	115	126.373	104.818	65.8081	9.8411	8.83694	13.5565	3.24e-33	5.57e-32	10.2163	5.06484e-06	4.75869e-05	9.17919	9.72164e-06	0.000127628	10.3023	yes	no						GO:0055085,GO:0016021	AT2G39210.1		Major facilitator superfamily protein	Os07g09010.1	nodulin, putative, expressed
Sb06g030810	1773	1260	3858	129	96	65	186.561	146.42	338.066	11.9764	9.86449	7.66235	3.38e-33	5.79e-32	26.1976	1.64547e-06	2.41963e-05	22.0141	8.07931e-05	0.000445782	23.6931	yes	no			KOG1476			GO:0015018,GO:0016020	AT5G67230.1	I14H,IRX14-L	Nucleotide-diphospho-sugar transferases superfamily protein	Os04g55670.1	glycosyltransferase family 43 protein, putative, expressed
Sb03g003000	1046	837	2663	73	53	37	110.064	97.2649	233.352	6.77736	5.44602	4.36165	3.47e-33	5.92e-32	30.671	1.88256e-06	2.60764e-05	25.336	0.000719766	0.00217125	27.3511	yes	no										Os01g09770.1	expressed protein
Sb03g045750	952	1238	2380	96	41	65	100.173	143.864	208.553	8.91269	4.21296	7.66235	3.48e-33	5.92e-32	24.9568	3.00087e-06	3.37621e-05	22.1968	0.000176894	0.000765301	24.3393	yes	no			KOG0027				AT2G41410.1		Calcium-binding EF-hand family protein	Os01g72080.1	calmodulin-like protein 1, putative, expressed
Sb06g021190	256	300	591	19	18	19	26.9372	34.862	51.7878	1.76397	1.84959	2.23976	3.47e-33	5.92e-32	22.2865	3.82826e-07	9.99014e-06	19.0132	0.00187913	0.00456133	20.8511	yes	no							AT1G05710.1		basic helix-loop-helix (bHLH) DNA-binding superfamily protein	Os04g41570.1	ethylene-responsive protein related, putative, expressed
Sb01g037280	238	350	509	25	26	19	25.0432	40.6723	44.6023	2.32101	2.67163	2.23976	3.59e-33	6.11e-32	17.3234	4.40437e-07	1.07657e-05	15.0273	0.00117638	0.00316342	16.3142	yes	no			KOG0027				AT5G49480.1	ATCP1,CP1	Ca2+-binding protein 1	Os03g19720.1	EF hand family protein, putative, expressed
Sb07g028860	1640	1191	2128	238	134	156	172.566	138.402	186.471	22.0961	13.7692	18.3896	3.75e-33	6.36e-32	10.3678	8.54538e-07	1.63226e-05	9.41809	1.7523e-06	5.52812e-05	10.3434	yes	no							AT5G08130.5	BIM1	basic helix-loop-helix (bHLH) DNA-binding superfamily protein	Os08g38210.1	transcription factor BIM2, putative, expressed
Sb01g030560	407	407	598	51	25	17	42.8259	47.2961	52.4012	4.73487	2.56888	2.004	4.34e-33	7.34e-32	17.0542	2.0358e-06	2.72556e-05	16.5242	5.87645e-05	0.000360324	17.5491	yes	no			KOG0143			GO:0016491,GO:0016706,GO:0055114	AT5G24530.1	DMR6	2-oxoglutarate (2OG) and Fe(II)-dependent oxygenase superfamily protein	Os10g39140.1	flavonol synthase/flavanone 3-hydroxylase, putative, expressed
Sb04g036920	1456	1410	1910	255	130	123	153.205	163.851	167.368	23.6743	13.3582	14.4995	4.67e-33	7.85e-32	10.5713	1.14414e-06	1.97381e-05	9.87189	1.03701e-06	4.5564e-05	10.6717	yes	no			KOG0324				AT3G07090.1		PPPDE putative thiol peptidase family protein	Os02g56900.1	thioredoxin family protein, putative, expressed
Sb03g032420	1851	1521	4575	101	41	33	194.768	176.75	400.895	9.3769	4.21296	3.89012	4.93e-33	8.27e-32	50.7146	2.46433e-06	3.01581e-05	45.3764	0.000247354	0.000965917	48.1911	yes	no							AT2G46510.1	AIB,ATAIB	ABA-inducible BHLH-type transcription factor	Os01g50940.1	helix-loop-helix DNA-binding domain containing protein, expressed
Sb07g023145	655	705	800	117	104	76	68.9213	81.9256	70.1019	10.8623	10.6865	8.95906	5.45e-33	9.11e-32	8.12937	1.69961e-07	6.99787e-06	7.36622	1.29245e-06	4.77023e-05	8.02385	yes	no
Sb03g046210	345	437	1271	10	2	1	36.3021	50.7823	111.374	0.928406	0.20551	0.117882	5.63e-33	9.39e-32	171.22	1.15853e-05	8.48426e-05	204.446	0.00408428	0.0085934	188.385	yes	no			KOG0027		K13448		AT1G76640.1		Calcium-binding EF-hand family protein	Os01g72530.1	OsCML31 - Calmodulin-related calcium sensor protein, expressed
Sb01g023330	204	266	1120	0	0	0	21.4656	30.9109	98.1426	0	0	0	5.85e-33	9.73e-32	4367.67	2.56327e-08	2.76118e-06	5074	0.00282177	0.0063188	878.006	yes	no						GO:0005515	AT3G43440.1	JAZ11,TIFY3A	jasmonate-zim-domain protein 11	Os10g25230.1	ZIM domain containing protein, putative, expressed
Sb01g024390	492	456	333	14	30	5	51.7699	52.9902	29.1799	1.29977	3.08265	0.589412	6.92e-33	1.15e-31	29.3665	2.97134e-05	0.000167947	32.4237	0.000356554	0.00126702	33.7738	yes	no				3.2.1.58	K01210					Os10g22520.1	cellulase, putative, expressed
Sb09g006590	373	285	564	39	17	19	39.2483	33.1189	49.4218	3.62078	1.74684	2.23976	7.34e-33	1.21e-31	17.9827	1.29652e-06	2.11461e-05	16.7133	0.000284872	0.00107199	18.0697	yes	no	PF00657	PTHR22835,PTHR22835:SF39				GO:0016788,GO:0006629	AT1G28580.1		GDSL-like Lipase/Acylhydrolase superfamily protein	Os05g11950.1	GDSL-like lipase/acylhydrolase, putative, expressed
Sb07g021950	1137	873	3510	43	38	25	119.639	101.448	307.572	3.99214	3.90469	2.94706	7.68e-33	1.27e-31	56.7123	1.84918e-06	2.59558e-05	43.6655	0.00276267	0.00621047	47.5206	yes	no			KOG1187			GO:0004672,GO:0005524,GO:0006468,GO:0005515	AT1G73080.1	ATPEPR1,PEPR1	PEP1 receptor 1	Os08g34640.1	receptor-like protein kinase precursor, putative, expressed
Sb10g025410	1740	2517	4074	222	150	200	183.089	292.492	356.994	20.6106	15.4133	23.5765	7.82e-33	1.29e-31	16.0058	1.81006e-06	2.56397e-05	13.8931	7.00259e-06	0.000105692	15.4625	yes	no							AT5G35090.1			Os06g43810.1	expressed protein
Sb03g029520	2163	1515	2941	269	270	245	227.598	176.053	257.712	24.9741	27.7439	28.8812	9.58e-33	1.57e-31	9.21646	4.01158e-07	1.03234e-05	8.15036	8.52084e-07	4.12033e-05	9.03099	yes	no			KOG0498			GO:0005515,GO:0005216,GO:0006811,GO:0055085,GO:0016020	AT2G26650.1	AKT1,ATAKT1,KT1	K+ transporter 1	Os01g45990.1	potassium channel AKT1, putative, expressed
Sb10g024890	1266	1185	1671	246	168	199	133.213	137.705	146.425	22.8388	17.2629	23.4586	1.56e-32	2.56e-31	7.41974	4.30414e-07	1.06304e-05	6.73178	5.38275e-07	3.33946e-05	7.45829	yes	no							AT4G22290.1		Ubiquitin-specific protease family C19-related protein	Os06g43020.1	expressed protein
Sb04g035370	691	654	1017	126	95	82	72.7093	75.9991	89.117	11.6979	9.76173	9.66635	1.59e-32	2.59e-31	8.64726	1.77542e-07	7.12013e-06	7.76141	5.31918e-06	9.12757e-05	8.48617	yes	no			KOG0581	2.7.12.2	K13413	GO:0004672,GO:0005524,GO:0006468	AT1G51660.1	ATMEK4,ATMKK4,MKK4	mitogen-activated protein kinase kinase 4	Os02g54600.1	STE_MEK_ste7_MAP2K.5 - STE kinases include homologs to sterile 7, sterile 11 and sterile 20 from yeast, expressed
Sb06g021810	752	733	791	77	114	93	79.128	85.1794	69.3132	7.14872	11.7141	10.9631	1.65e-32	2.7e-31	8.81596	1.42029e-06	2.20026e-05	8.11203	1.17699e-06	4.62316e-05	9.10211	yes	no			KOG1712	2.4.2.7	K00759	GO:0009116	AT1G80050.1	APT2,ATAPT2,PHT1.1	adenine phosphoribosyl transferase 2	Os02g40010.1	phosphoribosyl transferase, putative, expressed
Sb04g033150	2096	1883	3903	304	246	218	220.548	218.817	342.01	28.2235	25.2777	25.6984	2e-32	3.25e-31	11.2952	5.70273e-07	1.27609e-05	9.81335	2.25598e-06	6.2573e-05	10.8093	yes	no			KOG4569			GO:0004806,GO:0006629	AT4G16820.1	PLA-I{beta]2	alpha/beta-Hydrolases superfamily protein	Os02g43700.1	triacylglycerol lipase like protein, putative, expressed
Sb06g021790	1884	1720	2921	322	277	243	198.241	199.875	255.959	29.8947	28.4632	28.6454	2.35e-32	3.8e-31	8.55038	1.87278e-07	7.28966e-06	7.58894	5.54143e-07	3.35528e-05	8.37379	yes	no			KOG1187			GO:0004672,GO:0005524,GO:0006468	AT2G11520.1	CRCK3	calmodulin-binding receptor-like cytoplasmic kinase 3	Os09g03620.1	wall-associated receptor kinase-like 20 precursor, putative, expressed
Sb07g020260	341	321	427	54	24	29	35.8812	37.3023	37.4169	5.01339	2.46612	3.41859	2.57e-32	4.15e-31	11.3298	1.66984e-06	2.43997e-05	10.7014	2.54658e-05	0.000213885	11.6183	yes	no			KOG0192			GO:0004672,GO:0005524,GO:0006468	AT5G58950.1		Protein kinase superfamily protein	Os01g54350.1	protein kinase domain containing protein, expressed
Sb01g006820	1476	1019	4991	22	32	29	155.31	118.414	437.348	2.04249	3.28816	3.41859	3.39e-32	5.45e-31	95.6616	2.53149e-06	3.04964e-05	71.0368	0.00467277	0.00959834	79.034	yes	no							AT4G07960.1	ATCSLC12,CSLC12	Cellulose-synthase-like C12	Os07g03260.1	CSLC10 - cellulose synthase-like family C, expressed
Sb01g049610	871	627	1526	41	29	65	91.6495	72.8615	133.719	3.80646	2.9799	7.66235	5.45e-32	8.68e-31	23.795	4.58983e-06	4.46413e-05	22.0345	0.00023028	0.000918343	24.9483	yes	no							AT4G39840.1			Os08g31760.1	expressed protein
Sb01g010670	1100	836	1357	181	188	144	115.746	97.1487	118.91	16.8041	19.318	16.9751	5.65e-32	8.97e-31	7.06954	2.81267e-07	8.51522e-06	6.33765	8.62232e-07	4.12033e-05	6.99893	yes	no						GO:0016020				Os03g49940.1	integral membrane protein, putative, expressed
Sb01g041880	330	285	565	35	34	26	34.7237	33.1189	49.5094	3.24942	3.49367	3.06494	5.88e-32	9.32e-31	13.6184	1.79484e-07	7.13621e-06	11.9236	0.000325892	0.00118117	13.0802	yes	no						GO:0004553,GO:0005975	AT4G34480.1		O-Glycosyl hydrolases family 17 protein	Os03g12620.1	glycosyl hydrolases family 17, putative, expressed
Sb09g025710	706	765	1170	106	53	83	74.2877	88.898	102.524	9.8411	5.44602	9.78424	8.42e-32	1.33e-30	12.0294	2.17541e-06	2.83884e-05	11.0579	2.1667e-05	0.000191522	12.2192	yes	no	PF03195						AT3G02550.1	LBD41	LOB domain-containing protein 41	Os01g32770.1	DUF260 domain containing protein, putative, expressed
Sb09g001610	355	373	418	62	38	32	37.3543	43.345	36.6282	5.75612	3.90469	3.77224	1.05e-31	1.64e-30	9.72618	5.4107e-07	1.22343e-05	9.00232	1.34248e-05	0.000152411	9.72126	yes	no	PF07795						AT2G28690.1		Protein of unknown function (DUF1635)	Os05g02450.1	expressed protein
Sb01g040580	691	681	1116	123	79	86	72.7093	79.1366	97.7921	11.4194	8.11765	10.1379	1.47e-31	2.3e-30	9.54984	4.93078e-07	1.15936e-05	8.55985	1.33361e-05	0.000152051	9.40602	yes	no			KOG1515			GO:0016787,GO:0008152	AT5G16080.1	AtCXE17,CXE17	carboxyesterase 17	Os03g15270.1	gibberellin receptor GID1L2, putative, expressed
Sb01g041190	467	342	801	38	36	20	49.1393	39.7426	70.1895	3.52794	3.69918	2.35765	1.51e-31	2.36e-30	18.8475	7.68802e-07	1.54187e-05	16.6541	0.000537554	0.00173335	18.0227	yes	no						GO:0016746,GO:0016747,GO:0006633,GO:0016020	AT1G01120.1	KCS1	3-ketoacyl-CoA synthase 1	Os03g14170.1	3-ketoacyl-CoA synthase, putative, expressed
Sb03g007220	766	1008	419	25	24	37	80.6011	117.136	36.7159	2.32101	2.46612	4.36165	1.53e-31	2.38e-30	28.2919	1.01469e-05	7.78153e-05	24.3682	0.00206407	0.00492442	27.0298	yes	no										Os01g03980.1	expressed protein
Sb09g020410	1982	1564	2972	308	278	197	208.553	181.747	260.428	28.5949	28.5659	23.2228	1.66e-31	2.59e-30	9.20936	4.71101e-07	1.11905e-05	8.17401	1.14136e-06	4.62316e-05	8.97032	yes	no	PF07714,PF00560	PTHR24420,PTHR24420:SF477	KOG1187			GO:0004672,GO:0005524,GO:0006468,GO:0005515	AT5G48380.1	BIR1	BAK1-interacting receptor-like kinase 1	Os05g34270.1	inactive receptor kinase At1g27190 precursor, putative, expressed
Sb09g003100	269	215	529	4	15	0	28.3051	24.9844	46.3549	0.371362	1.54133	0	1.8e-31	2.8e-30	57.7824	0.00112288	0.00288075	141.655	0.00101527	0.0028253	106.964	yes	no	PF12371,PF00249	PTHR10641,PTHR10641:SF30	KOG0048		K09422	GO:0003677	AT1G09540.1	ATMYB61,MYB61	myb domain protein 61	Os05g04820.1	MYB family transcription factor, putative, expressed
Sb01g038410	1555	1517	3134	201	101	127	163.622	176.285	274.624	18.661	10.3783	14.9711	1.89e-31	2.93e-30	15.9739	1.73644e-06	2.49789e-05	14.2035	1.15342e-05	0.000139859	15.5499	yes	no			KOG0698			GO:0003824	AT2G30020.1		Protein phosphatase 2C family protein	Os03g18150.1	protein phosphatase 2C, putative, expressed
Sb09g026090	2205	1916	2217	365	214	285	232.018	222.652	194.27	33.8868	21.9896	33.5965	2.05e-31	3.17e-30	8.12306	1.21765e-06	2.03616e-05	7.4917	3.18819e-07	2.62931e-05	8.29727	yes	no	PF00069,PF00560,PF08263	PTHR24420,PTHR24420:SF789	KOG1187			GO:0004672,GO:0005524,GO:0006468,GO:0005515	AT5G25930.1		Protein kinase family protein with leucine-rich repeat domain	Os05g44770.1	receptor-like protein kinase 5 precursor, putative, expressed
Sb09g022280	2425	2537	2847	523	401	283	255.167	294.816	249.475	48.5556	41.2048	33.3607	2.09e-31	3.22e-30	7.28993	7.51544e-07	1.53039e-05	6.66086	2.62411e-07	2.50616e-05	7.32234	yes	no	PF00010	PTHR23042,PTHR23042:SF20				GO:0030528,GO:0006355	AT5G54680.1	bHLH105,ILR3	basic helix-loop-helix (bHLH) DNA-binding superfamily protein	Os05g38140.1	basic helix-loop-helix DND-binding domain containing protein, expressed
Sb04g005250	341	326	638	37	36	26	35.8812	37.8833	55.9062	3.4351	3.69918	3.06494	2.45e-31	3.77e-30	14.487	2.5467e-07	8.212e-06	12.6596	0.000402547	0.00138683	13.834	yes	no			KOG1601			GO:0008270,GO:0005622,GO:0005515	AT5G24930.1	ATCOL4,COL4	CONSTANS-like 4	Os02g08150.1	CCT/B-box zinc finger protein, putative, expressed
Sb09g021160	691	509	1163	62	79	52	72.7093	59.1491	101.911	5.75612	8.11765	6.12988	2.94e-31	4.52e-30	13.3739	9.86582e-07	1.78162e-05	11.6782	0.000130271	0.000620159	12.9178	yes	no	PF00023,PF00520,PF11834,PF00027	PTHR10217:SF6,PTHR10217	KOG0498			GO:0005216,GO:0006811,GO:0055085,GO:0016020,GO:0005515	AT4G22200.1	AKT2,AKT2/3,AKT3,KT2/3	potassium transport 2/3	Os05g35410.1	potassium channel AKT2/3, putative, expressed
Sb05g027690	1089	829	1672	154	82	112	114.588	96.3352	146.513	14.2974	8.42592	13.2028	3.09e-31	4.73e-30	11.3164	2.03593e-06	2.72556e-05	10.2112	1.45075e-05	0.000158674	11.2754	yes	no						GO:0004553,GO:0005975	AT5G24318.1		O-Glycosyl hydrolases family 17 protein	Os11g47820.1	glucan endo-1,3-beta-glucosidase precursor, putative, expressed
Sb03g032140	679	735	2120	27	9	28	71.4467	85.4118	185.77	2.5067	0.924796	3.30071	3.25e-31	4.97e-30	59.1522	8.50915e-06	6.8786e-05	53.3737	0.00427193	0.00890731	58.7444	yes	no			KOG0198			GO:0004672,GO:0005524,GO:0006468	AT4G26890.1	MAPKKK16	mitogen-activated protein kinase kinase kinase 16	Os01g50410.1	STE_MEKK_ste11_MAP3K.6 - STE kinases include homologs to sterile 7, sterile 11 and sterile 20 from yeast, expressed
Sb04g022690	493	425	903	50	47	26	51.8751	49.3878	79.1275	4.64203	4.82949	3.06494	3.35e-31	5.11e-30	16.3685	8.48516e-07	1.63226e-05	14.5217	0.000289415	0.00108373	15.7191	yes	no			KOG0198			GO:0004672,GO:0005524,GO:0006468	AT1G53570.1	MAP3KA,MAPKKK3	mitogen-activated protein kinase kinase kinase 3	Os02g35010.1	STE_MEKK_ste11_MAP3K.9 - STE kinases include homologs to sterile 7, sterile 11 and sterile 20 from yeast, expressed
Sb02g039970	266	302	386	15	31	33	27.9894	35.0944	33.8242	1.39261	3.18541	3.89012	3.34e-31	5.11e-30	13.1097	1.44169e-05	9.89321e-05	12.5852	0.000127875	0.000611899	14.1564	yes	no			KOG0029			GO:0016491,GO:0055114	AT3G09580.1		FAD/NAD(P)-binding oxidoreductase family protein	Os07g43370.1	amine oxidase family protein, putative, expressed
Sb03g040180	895	746	749	105	120	124	94.1749	86.6901	65.6329	9.74826	12.3306	14.6174	5.27e-31	8e-30	7.51571	2.10443e-06	2.78905e-05	6.836	1.13763e-06	4.62316e-05	7.68878	yes	no						GO:0016747	AT2G39980.1		HXXXD-type acyl-transferase family protein	Os01g63480.1	transferase family protein, putative, expressed
Sb01g009880	5126	4667	11486	408	458	518	539.375	542.336	1006.49	37.879	47.0618	61.0631	5.78e-31	8.75e-30	16.5251	2.47316e-06	3.01862e-05	14.164	3.4342e-06	7.68464e-05	15.7352	yes	no			KOG1383	4.1.1.15	K01580	GO:0016831,GO:0030170,GO:0019752	AT5G17330.1	GAD,GAD1	glutamate decarboxylase	Os03g51080.1	glutamate decarboxylase, putative, expressed
Sb03g043280	1021	623	1546	97	115	80	107.433	72.3967	135.472	9.00554	11.8168	9.43059	6.03e-31	9.12e-30	11.9115	1.87665e-06	2.60764e-05	10.3228	6.51062e-05	0.000385889	11.4099	yes	no			KOG1303				AT2G39890.1	ATPROT1,PROT1	proline transporter 1	Os01g68050.1	transmembrane amino acid transporter protein, putative, expressed
Sb03g039730	234	395	357	24	21	31	24.6223	45.9016	31.283	2.22817	2.15786	3.65435	6.4e-31	9.65e-30	14.3261	2.98937e-06	3.36905e-05	12.8266	0.000653576	0.00201454	14.1027	yes	no							AT5G02090.1			Os01g62830.1	expressed protein
Sb04g024440	1991	1260	3953	157	154	108	209.5	146.42	346.391	14.576	15.8243	12.7313	9.17e-31	1.38e-29	18.7757	2.34886e-06	2.9326e-05	15.5834	3.56626e-05	0.000264379	17.0471	yes	no			KOG2258			GO:0008889,GO:0006071	AT4G26690.1	GPDL2,MRH5,SHV3	PLC-like phosphodiesterase family protein	Os02g37590.1	glycerophosphoryl diester phosphodiesterase family protein, putative, expressed
Sb10g013720	717	586	881	124	112	77	75.4452	68.097	77.1997	11.5122	11.5086	9.07694	9.69e-31	1.45e-29	7.74923	2.49278e-07	8.16011e-06	7.01942	2.14989e-06	6.12817e-05	7.6472	yes	no	PF07714	PTHR24420:SF430,PTHR24420	KOG1187			GO:0004672,GO:0005524,GO:0006468	AT4G23180.1	CRK10,RLK4	cysteine-rich RLK (RECEPTOR-like protein kinase) 10	Os06g30130.1	cysteine-rich receptor-like protein kinase 10 precursor, putative, expressed
Sb10g030260	1865	1834	5422	169	124	122	196.242	213.123	475.115	15.6901	12.7416	14.3816	1.13e-30	1.69e-29	23.9992	2.68715e-06	3.1591e-05	19.3517	4.63688e-05	0.000308072	21.2543	yes	no	PF06911	PTHR21068,PTHR21068:SF6	KOG2709				AT3G51250.1		Senescence/dehydration-associated protein-related	Os06g50330.1	senescence-associated protein, putative, expressed
Sb02g036810	5468	5050	8533	918	723	899	575.361	586.843	747.724	85.2276	74.2919	105.976	1.24e-30	1.86e-29	8.18703	8.49449e-07	1.63226e-05	7.34068	8.93832e-07	4.2028e-05	8.12864	yes	no							AT2G41870.1		Remorin family protein	Os07g38170.1	remorin, putative, expressed
Sb04g023470	1918	1630	1904	362	346	269	201.818	189.417	166.842	33.6083	35.5533	31.7104	1.37e-30	2.04e-29	6.20265	2.86557e-07	8.5728e-06	5.6127	3.39324e-08	1.37649e-05	6.19381	yes	no			KOG2288			GO:0008378,GO:0006486,GO:0016020	AT1G77810.2		Galactosyltransferase family protein	Os02g35870.2	galactosyltransferase, putative, expressed
Sb02g029130	982	608	692	72	45	84	103.329	70.6536	60.6381	6.68452	4.62398	9.90212	1.39e-30	2.07e-29	12.3332	6.36482e-06	5.58369e-05	11.478	1.79147e-05	0.000175435	12.8976	yes	no			KOG1371	5.1.3.6	K08679	GO:0003824,GO:0050662,GO:0044237	AT3G23820.1	GAE6	UDP-D-glucuronate 4-epimerase 6	Os08g41440.1	UDP-glucuronate 4-epimerase, putative, expressed
Sb02g033350	240	180	240	41	47	27	25.2536	20.9172	21.0306	3.80646	4.82949	3.18282	1.47e-30	2.19e-29	6.34964	1.99674e-06	2.70436e-05	5.81483	5.74484e-05	0.000356296	6.36573	yes	no						GO:0005515,GO:0043531	AT3G14470.1		NB-ARC domain-containing disease resistance protein	Os07g29820.1	NBS-LRR disease resistance protein, putative, expressed
Sb09g024950	485	372	731	8	2	22	51.0333	43.2288	64.0556	0.742725	0.20551	2.59341	1.73e-30	2.56e-29	51.9607	7.2637e-05	0.000324293	69.2224	0.000328589	0.00118908	72.3952	yes	no	PF01419	PTHR23244,PTHR23244:SF8					AT1G19715.3		Mannose-binding lectin superfamily protein	Os05g43240.3	jacalin-like lectin domain containing protein, expressed
Sb10g030880	520	471	319	46	45	35	54.7161	54.7333	27.9531	4.27067	4.62398	4.12588	2.22e-30	3.26e-29	11.62	3.08279e-06	3.42845e-05	10.2265	0.000220871	0.000895076	11.1654	yes	no	PF00069	PTHR24420:SF531,PTHR24420	KOG1187			GO:0004672,GO:0005524,GO:0006468	AT2G17220.1		Protein kinase superfamily protein	Os06g51170.1	serine/threonine-protein kinase Cx32, chloroplast precursor, putative, expressed
Sb09g021670	868	976	1677	136	138	134	91.3339	113.418	146.951	12.6263	14.1802	15.7962	2.44e-30	3.57e-29	9.45032	1.00515e-06	1.80638e-05	8.26521	1.44981e-05	0.000158674	9.22085	yes	no	PF04564	PTHR22849				GO:0004842,GO:0016567,GO:0000151	AT3G18710.1	ATPUB29,PUB29	plant U-box 29	Os05g36360.1	U-box domain containing protein, expressed
Sb03g041360	926	975	1089	209	119	116	97.4368	113.301	95.4262	19.4037	12.2279	13.6744	2.52e-30	3.68e-29	7.56712	1.46047e-06	2.22897e-05	6.98665	1.27089e-06	4.73972e-05	7.58959	yes	no			KOG0048		K09422	GO:0003677	AT4G09460.1	AtMYB6,MYB6	myb domain protein 6	Os01g65370.1	MYB family transcription factor, putative, expressed
Sb03g041680	268	232	487	26	24	29	28.1999	26.9599	42.6745	2.41385	2.46612	3.41859	2.81e-30	4.11e-29	13.5404	7.99607e-07	1.57944e-05	11.8225	0.000741516	0.00222165	13.1503	yes	no						GO:0030599,GO:0042545,GO:0005618	AT5G09760.1		Plant invertase/pectin methylesterase inhibitor superfamily	Os01g65790.1	pectinesterase, putative, expressed
Sb04g029130	218	206	423	28	9	8	22.9387	23.9385	37.0664	2.59954	0.924796	0.943059	3.1e-30	4.51e-29	20.8814	1.01711e-05	7.78462e-05	20.9182	0.00168215	0.00420379	22.0381	yes	no							AT5G15890.1	TBL21	TRICHOME BIREFRINGENCE-LIKE 21	Os02g49650.1	leaf senescence related protein, putative, expressed
Sb03g025730	1594	1267	2301	256	143	108	167.726	147.234	201.631	23.7672	14.694	12.7313	5.13e-30	7.44e-29	11.4161	2.08047e-06	2.76532e-05	10.5483	3.71693e-06	7.98923e-05	11.3228	yes	no							AT4G33050.3	EDA39	calmodulin-binding family protein	Os01g38980.2	calmodulin-binding protein, putative, expressed
Sb01g005300	569	606	604	99	58	60	59.8721	70.4212	52.9269	9.19122	5.95979	7.07294	5.62e-30	8.13e-29	9.19034	7.57951e-07	1.53437e-05	8.44703	3.84147e-06	8.10934e-05	9.19317	yes	no						GO:0005515	AT3G22800.1		Leucine-rich repeat (LRR) family protein	Os03g58110.1	uncharacterized protein At4g06744 precursor, putative, expressed
Sb04g007190	847	656	2177	65	41	27	89.1242	76.2315	190.765	6.03464	4.21296	3.18282	5.74e-30	8.3e-29	30.5439	3.72554e-06	3.86521e-05	25.5204	0.00157651	0.00399804	27.4352	yes	no						GO:0016746,GO:0016747,GO:0006633,GO:0016020	AT2G26640.1	KCS11	3-ketoacyl-CoA synthase 11	Os06g39750.1	3-ketoacyl-CoA synthase, putative, expressed
Sb09g006180	1683	1444	3701	155	58	81	177.091	167.802	324.309	14.3903	5.95979	9.54847	6.97e-30	1e-28	25.6769	3.96603e-06	4.03307e-05	23.0997	5.84463e-05	0.000359288	25.0234	yes	no	PF03168						AT1G17620.1		Late embryogenesis abundant (LEA) hydroxyproline-rich glycoprotein family	Os05g11010.1	harpin-induced protein 1 domain containing protein, expressed
Sb03g031860	1640	1785	2300	280	278	299	172.566	207.429	201.543	25.9954	28.5659	35.2468	7.42e-30	1.07e-28	7.33322	5.40442e-07	1.22343e-05	6.61534	4.34097e-07	3.02367e-05	7.35995	yes	no					K09287	GO:0003700,GO:0006355,GO:0003677	AT1G68840.2	EDF2,RAP2.8,RAV2,TEM2	related to ABI3/VP1 2	Os01g49830.1	B3 DNA binding domain containing protein, expressed
Sb06g031020	366	418	236	31	14	7	38.5118	48.5743	20.6801	2.87806	1.43857	0.825176	7.6e-30	1.09e-28	22.4453	2.36315e-05	0.000141423	22.648	0.0015896	0.00402241	23.2669	yes	no						GO:0003676,GO:0004519,GO:0006308	AT1G68290.1	ENDO 2	endonuclease 2	Os04g55850.1	nuclease PA3, putative, expressed
Sb02g037180	1815	3307	6583	226	197	163	190.98	384.295	576.851	20.982	20.2427	19.2148	7.72e-30	1.1e-28	22.0876	6.78974e-06	5.81056e-05	17.6015	3.52934e-05	0.000263707	19.3479	yes	no
Sb01g027660	2590	1584	2976	181	151	261	272.529	184.071	260.779	16.8041	15.516	30.7673	8.47e-30	1.21e-28	12.8868	3.70233e-06	3.86273e-05	11.9556	2.32526e-06	6.33565e-05	13.5668	yes	no						GO:0008168,GO:0008152	AT4G19120.2	ERD3	S-adenosyl-L-methionine-dependent methyltransferases superfamily protein	Os10g36690.1	dehydration response related protein, putative, expressed
Sb01g021890	8086	7771	12145	1608	1276	1115	850.836	903.041	1064.23	149.288	131.115	131.439	1.05e-29	1.49e-28	7.76776	2.15383e-07	7.63566e-06	6.9395	2.31792e-07	2.48369e-05	7.66931	yes	no			KOG1429	5.1.3.-,5.1.3.18	K10046	GO:0003824,GO:0050662,GO:0044237	AT5G28840.2	GME	GDP-D-mannose 3\',5\'-epimerase	Os10g28200.1	NAD dependent epimerase/dehydratase family protein, putative, expressed
Sb06g029680	3302	2387	3560	621	407	496	347.448	277.385	311.953	57.654	41.8213	58.4696	1.06e-29	1.51e-28	6.67523	1.32248e-06	2.13376e-05	6.07397	6.0246e-07	3.51018e-05	6.71827	yes	no							AT1G61660.1		basic helix-loop-helix (bHLH) DNA-binding superfamily protein	Os04g53990.1	ethylene-responsive protein related, putative, expressed
Sb10g022800	768	596	906	104	126	107	80.8115	69.2591	79.3904	9.65542	12.9471	12.6134	1.35e-29	1.9e-28	7.37269	5.10019e-07	1.18314e-05	6.65743	1.98378e-06	5.85278e-05	7.44405	yes	no	PF00854	PTHR11654:SF21,PTHR11654	KOG1237			GO:0005215,GO:0006857,GO:0016020	AT1G69850.1	ATNRT1:2,NRT1:2,NTL1	nitrate transporter 1:2	Os06g38294.1	peptide transporter PTR2, putative, expressed
Sb03g038360	2040	2005	3163	351	270	344	214.656	232.994	277.165	32.587	27.7439	40.5515	1.38e-29	1.94e-28	8.16893	8.34406e-07	1.62394e-05	7.34931	1.04581e-06	4.5564e-05	8.16269	yes	no						GO:0005515,GO:0004842,GO:0016567,GO:0000151	AT5G01830.1		ARM repeat superfamily protein	Os01g60860.1	spotted leaf 11, putative, expressed
Sb09g005480	1315	1184	1967	223	181	221	138.369	137.589	172.363	20.7034	18.5987	26.052	1.47e-29	2.06e-28	7.8025	7.5857e-07	1.53437e-05	7.00287	1.56277e-06	5.2474e-05	7.81717	yes	no	PF02458					GO:0016747	AT3G62160.1		HXXXD-type acyl-transferase family protein	Os05g08640.1	transferase family protein, putative, expressed
Sb07g020100	3144	2398	1683	266	109	117	330.822	278.663	147.477	24.6956	11.2003	13.7922	1.52e-29	2.13e-28	16.7006	1.12747e-05	8.32262e-05	15.5152	8.70113e-06	0.000118366	16.7236	yes	no						GO:0003824,GO:0005992	AT5G65140.1		Haloacid dehalogenase-like hydrolase (HAD) superfamily protein	Os08g31630.1	uncharacterized glycosyl hydrolase Rv2006/MT2062, putative, expressed
Sb04g035560	8300	6770	13102	506	594	874	873.354	786.718	1148.09	46.9773	61.0365	103.029	1.62e-29	2.27e-28	15.2035	2.88961e-06	3.30486e-05	14.1023	2.29015e-06	6.31428e-05	15.6962	yes	no			KOG1050			GO:0003824,GO:0005992	AT2G18700.1	ATTPS11,ATTPSB,TPS11	trehalose phosphatase/synthase 11	Os02g54820.2	trehalose-6-phosphate synthase, putative, expressed
Sb02g038280	4613	3556	5046	930	763	851	485.395	413.23	442.168	86.3417	78.4021	100.318	1.67e-29	2.34e-28	5.69782	7.60644e-07	1.53521e-05	5.15842	2.36738e-07	2.48369e-05	5.71012	yes	no			KOG0600			GO:0004672,GO:0005524,GO:0006468	AT1G18670.1	IBS1	Protein kinase superfamily protein	Os07g40550.1	IBS1, putative, expressed
Sb02g038650	335	391	533	61	41	36	35.2498	45.4368	46.7054	5.66327	4.21296	4.24376	1.71e-29	2.39e-28	10.1665	3.7314e-07	9.82037e-06	9.17431	7.8442e-05	0.000435064	9.96276	yes	no			KOG1454				AT3G29770.1	ATMES11,MES11	methyl esterase 11	Os07g41230.1	esterase, putative, expressed
Sb02g037570	4069	3584	1590	277	184	176	428.154	416.484	139.327	25.7168	18.9069	20.7473	1.82e-29	2.53e-28	16.4329	3.05121e-05	0.000171407	13.722	2.63546e-05	0.000218575	15.0775	yes	no			KOG0254			GO:0022857,GO:0055085,GO:0016021	AT3G18830.1	ATPLT5,ATPMT5,PMT5	polyol/monosaccharide transporter 5	Os07g39350.1	transporter family protein, putative, expressed
Sb01g042890	789	613	721	122	124	109	83.0212	71.2346	63.1793	11.3265	12.7416	12.8492	1.84e-29	2.56e-28	6.59703	4.29913e-07	1.06304e-05	5.95361	5.28096e-07	3.30559e-05	6.61008	yes	no			KOG0851		K07466	GO:0003676,GO:0003677,GO:0006260,GO:0005634,GO:0003824	AT5G08020.1	ATRPA70B,RPA70B	RPA70-kDa subunit B	Os03g11540.1	RPA1B - Putative single-stranded DNA binding complex subunit 1, expressed
Sb07g024890	642	678	561	62	73	82	67.5534	78.788	49.1589	5.75612	7.50112	9.66635	2.11e-29	2.93e-28	9.54073	3.04346e-06	3.40104e-05	8.68968	9.1437e-06	0.000122942	9.77075	yes	no					K09422	GO:0003677	AT4G34990.1	AtMYB32,MYB32	myb domain protein 32	Os08g43550.1	MYB family transcription factor, putative, expressed
Sb09g021310	2209	2145	2595	495	435	399	232.438	249.263	227.393	45.9561	44.6985	47.0351	2.83e-29	3.9e-28	5.79801	2.02067e-07	7.47996e-06	5.2328	5.57142e-08	1.67523e-05	5.78713	yes	no	PF00156,PF00310	PTHR11907	KOG0572	2.4.2.14	K00764	GO:0009116,GO:0008152,GO:0009113,GO:0004044	AT2G16570.1	ASE1,ATASE,ATASE1	GLN phosphoribosyl pyrophosphate amidotransferase 1	Os05g35580.1	amidophosphoribosyltransferase, chloroplast precursor, putative, expressed
Sb05g003910	297	294	516	28	43	31	31.2513	34.1647	45.2157	2.59954	4.41847	3.65435	2.9e-29	4e-28	11.8548	1.30104e-06	2.11825e-05	10.6336	0.000273875	0.00103897	11.7705	yes	no							AT1G74450.1		Protein of unknown function (DUF793)	Os11g06440.1	expressed protein
Sb03g026430	577	585	909	91	37	44	60.7139	67.9808	79.6533	8.44849	3.80194	5.18682	4.49e-29	6.15e-28	13.4615	2.83626e-06	3.28028e-05	12.7349	3.97795e-05	0.000281741	13.7665	yes	no							AT3G53450.1		Putative lysine decarboxylase family protein	Os01g40630.1	uncharacterized protein PA4923, putative, expressed
Sb03g041930	474	464	511	59	73	61	49.8759	53.9198	44.7776	5.47759	7.50112	7.19082	4.95e-29	6.75e-28	8.28373	3.70902e-07	9.78927e-06	7.51318	2.84853e-06	6.99971e-05	8.36228	yes	no						GO:0005515,GO:0004842,GO:0016567,GO:0000151	AT2G23140.1		RING/U-box superfamily protein with ARM repeat domain	Os01g66130.1	armadillo/beta-catenin repeat family protein, putative, expressed
Sb03g046170	3108	3399	2690	669	508	401	327.034	394.986	235.718	62.1103	52.1996	47.2708	5.15e-29	7.01e-28	6.59163	4.75056e-06	4.56009e-05	5.93276	7.73826e-07	3.98262e-05	6.54393	yes	no							AT5G12330.1	LRP1	Lateral root primordium (LRP) protein-related	Os01g72490.1	LRP1, putative, expressed
Sb08g003720	754	600	1854	65	69	47	79.3384	69.7239	162.461	6.03464	7.0901	5.54047	5.58e-29	7.59e-28	19.323	3.18773e-06	3.48767e-05	15.8254	0.00088107	0.00254275	17.3642	yes	no							AT3G44220.1		Late embryogenesis abundant (LEA) hydroxyproline-rich glycoprotein family	Os12g06260.1	harpin-induced protein 1 domain containing protein, expressed
Sb09g026070	266	225	810	1	9	2	27.9894	26.1465	70.9781	0.0928406	0.924796	0.235765	6.87e-29	9.3e-28	113.83	2.79859e-05	0.000160434	131.052	0.00397434	0.008406	123.95	yes	no	PF00612	PTHR13140,PTHR13140:SF84				GO:0005515	AT3G16490.1	IQD26	IQ-domain 26	Os05g44630.1	IQ calmodulin-binding motif family protein, putative, expressed
Sb01g041410	3260	2588	4680	712	599	468	343.028	300.742	410.096	66.1025	61.5503	55.1689	9.58e-29	1.29e-27	6.5491	8.69981e-07	1.64816e-05	5.82961	1.07077e-06	4.55875e-05	6.42847	yes	no							AT1G20100.1			Os03g13810.1	expressed protein
Sb04g036680	1176	1341	2232	230	212	181	123.743	155.833	195.584	21.3533	21.7841	21.3367	9.71e-29	1.31e-27	8.41761	8.51428e-07	1.63226e-05	7.36287	4.8561e-06	8.92496e-05	8.12801	yes	no			KOG2355		K12608	GO:0005524,GO:0016887	AT1G03905.1		P-loop containing nucleoside triphosphate hydrolases superfamily protein	Os02g56550.1	ABC transporter, ATP-binding protein, putative, expressed
Sb01g029660	1446	1429	949	148	83	40	152.153	166.059	83.1583	13.7404	8.52867	4.71529	1.35e-28	1.82e-27	16.3043	2.06364e-05	0.000127706	15.8392	3.6906e-05	0.000268144	16.5463	yes	no			KOG0186	1.5.99.8	K00318	GO:0004657,GO:0006537,GO:0006562,GO:0055114	AT5G38710.1		Methylenetetrahydrofolate reductase family protein	Os10g40360.1	proline oxidase, mitochondrial precursor, putative, expressed
Sb04g021500	641	451	1042	55	71	63	67.4482	52.4091	91.3077	5.10623	7.29561	7.42659	1.73e-28	2.31e-27	12.2131	1.70657e-06	2.47413e-05	10.6709	0.000160665	0.000716612	11.9725	yes	no			KOG0192	2.7.11.1	K14510	GO:0004672,GO:0005524,GO:0006468	AT5G03730.2	AtCTR1,CTR1,SIS1	Protein kinase superfamily protein	Os02g32610.2	protein kinase domain containing protein, expressed
Sb07g022500	2771	2429	3533	631	382	452	291.574	282.266	309.587	58.5824	39.2524	53.2828	1.95e-28	2.6e-27	6.59912	1.26427e-06	2.08897e-05	6.0234	8.67297e-07	4.12033e-05	6.65475	yes	no			KOG0134	1.3.1.42	K05894	GO:0010181,GO:0016491,GO:0055114	AT2G06050.3	DDE1,OPR3	oxophytodienoate-reductase 3	Os08g35740.1	12-oxophytodienoate reductase, putative, expressed
Sb02g027460	3024	2368	4384	547	483	524	318.195	275.177	384.158	50.7838	49.6307	61.7704	1.99e-28	2.66e-27	6.85905	1.12158e-06	1.94211e-05	6.1005	1.33161e-06	4.80149e-05	6.75632	yes	no			KOG2483				AT5G08130.5	BIM1	basic helix-loop-helix (bHLH) DNA-binding superfamily protein	Os09g29930.1	transcription factor BIM2, putative, expressed
Sb06g023550	395	484	405	65	36	46	41.5632	56.244	35.4891	6.03464	3.69918	5.42259	2.73e-28	3.62e-27	9.78203	2.52311e-06	3.0453e-05	8.95484	4.28982e-05	0.000294865	9.77101	yes	no			KOG1611				AT3G61220.2		NAD(P)-binding Rossmann-fold superfamily protein	Os04g44950.1	short-chain dehydrogenase/reductase, putative, expressed
Sb06g022540	562	480	597	85	37	35	59.1355	55.7791	52.3135	7.89145	3.80194	4.12588	2.96e-28	3.92e-27	11.7442	2.8459e-06	3.28324e-05	11.2982	6.3439e-06	0.000101153	12.1655	yes	no			KOG4658			GO:0005515,GO:0043531	AT4G26090.1	RPS2	NB-ARC domain-containing disease resistance protein	Os04g43440.1	NB-ARC/LRR disease resistance protein, putative, expressed
Sb03g043300	211	186	258	50	41	39	22.2021	21.6144	22.6079	4.64203	4.21296	4.59741	3.35e-28	4.43e-27	5.56194	2.62985e-07	8.23071e-06	5.01312	6.50564e-05	0.000385889	5.52442	yes	no							AT5G07900.1		Mitochondrial transcription termination factor family protein	Os06g12100.1	mTERF family protein, expressed
Sb05g004170	432	560	339	52	28	32	45.4565	65.0757	29.7057	4.82771	2.87714	3.77224	3.55e-28	4.69e-27	13.4387	5.5051e-06	5.03114e-05	12.0496	0.000368366	0.00129754	13.0252	yes	no						GO:0003700,GO:0006355	AT5G61890.1		Integrase-type DNA-binding superfamily protein	Os04g32620.1	ethylene-responsive transcription factor ERF114, putative, expressed
Sb03g036640	817	750	971	161	93	132	85.9675	87.1549	85.0862	14.9473	9.55622	15.5605	3.64e-28	4.81e-27	7.25525	2.1211e-06	2.79915e-05	6.69606	1.7722e-06	5.53396e-05	7.434	yes	no			KOG1187			GO:0004672,GO:0005524,GO:0006468,GO:0048544,GO:0005529,GO:0004674	AT4G21380.1	ARK3,RK3	receptor kinase 3	Os01g57510.1	receptor protein kinase, putative, expressed
Sb01g006870	298	588	375	26	21	31	31.3566	68.3294	32.8603	2.41385	2.15786	3.65435	3.73e-28	4.91e-27	18.03	5.0206e-06	4.73967e-05	15.7022	0.00142771	0.00370484	17.212	yes	no							AT1G10140.1		Uncharacterised conserved protein UCP031279	Os03g55980.1	expressed protein
Sb02g008930	850	1378	620	68	24	46	89.4399	160.133	54.329	6.31316	2.46612	5.42259	3.98e-28	5.23e-27	23.4901	2.22061e-05	0.00013534	21.2887	0.000837814	0.00244226	23.1841	yes	no							AT3G48140.1		B12D protein	Os07g17330.1	B12D protein, putative, expressed
Sb01g007340	1689	1557	2137	398	276	221	177.722	180.934	187.26	36.9505	28.3604	26.052	4.29e-28	5.63e-27	6.73271	6.95421e-07	1.46086e-05	6.14161	4.87425e-07	3.1577e-05	6.73805	yes	no			KOG0700			GO:0003824	AT4G33920.1		Protein phosphatase 2C family protein	Os03g55320.1	protein phosphatase 2C, putative, expressed
Sb06g030350	1013	650	836	139	157	86	106.591	75.5342	73.2565	12.9048	16.1325	10.1379	4.32e-28	5.66e-27	7.27391	4.20579e-06	4.19929e-05	6.63168	3.59253e-06	7.86789e-05	7.22773	yes	no			KOG0055			GO:0005524,GO:0016887,GO:0042626,GO:0006810,GO:0055085,GO:0016021	AT3G28860.1	ABCB19,ATABCB19,ATMDR1,ATMDR11,ATPGP19,MDR1,MDR11,PGP19	ATP binding cassette subfamily B19	Os04g38570.1	multidrug resistance protein, putative, expressed
Sb01g000770	2242	1916	2691	513	405	376	235.911	222.652	235.805	47.6272	41.6158	44.3238	4.77e-28	6.23e-27	5.86277	2.45575e-07	8.0961e-06	5.29136	1.36667e-07	2.00966e-05	5.84337	yes	no			KOG0706		K12493	GO:0008060,GO:0008270,GO:0032312	AT4G17890.1	AGD8	ARF-GAP domain 8	Os03g63710.1	GTPase-activating protein, putative, expressed
Sb09g002390	13744	10051	15094	2057	1368	1684	1446.19	1167.99	1322.65	190.973	140.569	198.514	4.84e-28	6.31e-27	8.364	5.4146e-07	1.22343e-05	7.61039	2.93721e-07	2.61638e-05	8.41346	yes	no	PF00642	PTHR14493:SF3,PTHR14493	KOG1595			GO:0003676,GO:0008270,GO:0005515	AT5G58620.1		zinc finger (CCCH-type) family protein	Os05g03760.1	zinc finger family protein, putative, expressed
Sb06g018040	4599	3394	13912	326	214	182	483.922	394.405	1219.07	30.266	21.9896	21.4546	4.9e-28	6.39e-27	33.2258	5.89612e-06	5.271e-05	25.7532	1.78224e-05	0.000175306	28.114	yes	no						GO:0016702,GO:0046872,GO:0055114,GO:0005515	AT1G17420.1	LOX3	lipoxygenase 3	Os03g08220.1	lipoxygenase protein, putative, expressed
Sb04g030310	2516	1850	719	55	46	75	264.742	214.982	63.0041	5.10623	4.72673	8.84118	5.57e-28	7.25e-27	31.6856	3.42274e-05	0.000185754	25.9782	0.0016025	0.00404953	29.2476	yes	no			KOG0069			GO:0016616,GO:0051287,GO:0008152,GO:0055114,GO:0048037	AT5G14780.1	FDH	formate dehydrogenase	Os06g29220.1	erythronate-4-phosphate dehydrogenase domain containing protein, expressed
Sb05g005210	2180	2088	7191	158	134	162	229.387	242.639	630.128	14.6688	13.7692	19.0969	5.8e-28	7.54e-27	27.1203	6.24153e-06	5.50157e-05	21.2016	5.94452e-05	0.000362541	23.6914	yes	no			KOG0789			GO:0004725,GO:0006470	AT1G71860.3	ATPTP1,PTP1	protein tyrosine phosphatase 1	Os12g07590.1	Protein-tyrosine phosphatase domain containing protein, expressed
Sb02g003230	922	717	1280	171	95	128	97.0159	83.3201	112.163	15.8757	9.76173	15.0889	7.4e-28	9.61e-27	8.14057	2.73238e-06	3.20362e-05	7.40754	8.91904e-06	0.000120975	8.1922	yes	no			KOG1285	1.13.11.51	K09840		AT1G78390.1	ATNCED9,NCED9	nine-cis-epoxycarotenoid dioxygenase 9	Os07g05940.1	9-cis-epoxycarotenoid dioxygenase 1, chloroplast precursor, putative, expressed
Sb01g004790	1651	1558	3228	280	173	192	173.724	181.05	282.861	25.9954	17.7766	22.6334	8.08e-28	1.05e-26	10.9934	1.80352e-06	2.56139e-05	9.63201	6.83432e-06	0.000104181	10.5992	yes	no							AT1G59710.1		Protein of unknown function (DUF569)	Os03g58740.1	expressed protein
Sb02g026260	815	597	892	31	91	52	85.757	69.3753	78.1636	2.87806	9.35071	6.12988	9.52e-28	1.23e-26	14.3939	1.70843e-05	0.000111222	14.2971	1.53544e-05	0.000161824	16.1547	yes	no			KOG4302				AT1G14690.1	MAP65-7	microtubule-associated protein 65-7	Os09g27700.1	microtubule associated protein, putative, expressed
Sb03g046360	2578	2106	3422	512	521	450	271.266	244.731	299.861	47.5344	53.5354	53.0471	1.03e-27	1.33e-26	6.00307	4.60765e-07	1.10625e-05	5.37133	4.16109e-07	2.94262e-05	5.94151	yes	no			KOG2178	2.7.1.23	K00858	GO:0003951,GO:0008152	AT3G21070.2	ATNADK-1,NADK1	NAD kinase 1	Os01g72690.1	NAD kinase, putative, expressed
Sb06g026650	287	314	382	56	49	52	30.1991	36.4888	33.4736	5.19907	5.035	6.12988	1.09e-27	1.4e-26	6.91279	3.23745e-07	9.15653e-06	6.22616	3.12495e-05	0.000245543	6.87712	yes	no							AT5G47060.1		Protein of unknown function (DUF581)	Os04g49650.1	DUF581 domain containing protein, expressed
Sb09g029860	2683	3577	6837	328	163	321	282.314	415.671	599.108	30.4517	16.7491	37.8402	1.28e-27	1.64e-26	17.5479	9.31014e-06	7.3283e-05	15.6431	1.24448e-05	0.000145935	17.4424	yes	no	PF03168						AT2G46140.1		Late embryogenesis abundant protein	Os05g50710.1	late embryogenesis abundant protein, putative, expressed
Sb03g032720	2298	2550	1934	381	193	158	241.803	296.327	169.471	35.3723	19.8317	18.6254	1.45e-27	1.85e-26	10.6139	7.93402e-06	6.49874e-05	9.91931	2.86982e-06	6.99971e-05	10.7502	yes	no			KOG0833	3.5.4.5	K01489	GO:0008270,GO:0016787,GO:0004126	AT2G19570.1	AT-CDA1,CDA1,DESZ	cytidine deaminase 1	Os01g51540.1	cytidine/deoxycytidylate deaminase, putative, expressed
Sb04g028460	1835	1734	3165	275	118	96	193.085	201.502	277.341	25.5312	12.1251	11.3167	1.5e-27	1.91e-26	15.5659	4.57958e-06	4.46413e-05	14.7801	7.43824e-06	0.000108346	15.7144	yes	no						GO:0016757	AT1G70090.2	GATL9,LGT8	glucosyl transferase family 8	Os02g50600.1	glycosyl transferase 8 domain containing protein, putative, expressed
Sb06g032920	1279	1300	3015	102	24	54	134.581	151.068	264.196	9.46974	2.46612	6.36565	1.76e-27	2.24e-26	34.3917	1.25784e-05	9.03303e-05	33.5376	0.000227085	0.000910305	36.4478	yes	no							AT5G36970.1	NHL25	NDR1/HIN1-like 25	Os04g58090.1	harpin-induced protein 1 domain containing protein, expressed
Sb06g017100	1175	1020	570	108	84	94	123.637	118.531	49.9476	10.0268	8.63143	11.0809	1.76e-27	2.24e-26	10.7871	2.31913e-05	0.000139782	9.27741	0.000162338	0.000721985	10.2724	yes	no			KOG1289				AT2G01170.1	BAT1	bidirectional amino acid transporter 1	Os04g35540.1	amino acid permease family protein, putative, expressed
Sb09g003800	641	674	1512	73	40	18	67.4482	78.3232	132.493	6.77736	4.1102	2.12188	2.18e-27	2.77e-26	24.3307	1.16906e-05	8.53443e-05	23.0821	0.000755314	0.00225281	24.2517	yes	no	PF03171	PTHR10209,PTHR10209:SF55	KOG0143	1.14.17.4	K05933	GO:0016491,GO:0016706,GO:0055114	AT1G77330.1		2-oxoglutarate (2OG) and Fe(II)-dependent oxygenase superfamily protein	Os05g05680.1	1-aminocyclopropane-1-carboxylate oxidase, putative, expressed
Sb09g003500	1125	1033	1603	253	223	219	118.376	120.041	140.467	23.4887	22.9144	25.8162	2.46e-27	3.11e-26	5.95259	4.30935e-07	1.06304e-05	5.32258	1.06199e-06	4.55875e-05	5.9037	yes	no	PF00041	PTHR21736,PTHR21736:SF17				GO:0005515	AT3G24440.1	VIL1,VRN5	Fibronectin type III domain-containing protein	Os05g05310.1	Fibronectin type III domain containing protein, expressed
Sb06g023610	232	237	374	50	43	29	24.4118	27.5409	32.7726	4.64203	4.41847	3.41859	2.9e-27	3.66e-26	7.66656	9.037e-07	1.6677e-05	6.90169	0.000229122	0.000914906	7.49126	yes	no			KOG0048		K09422	GO:0003677	AT4G25560.1	AtMYB18,MYB18	myb domain protein 18	Os04g45020.1	MYB family transcription factor, putative, expressed
Sb01g041610	817	489	2070	54	42	31	85.9675	56.825	181.389	5.01339	4.31571	3.65435	3.05e-27	3.85e-26	28.9407	6.23409e-06	5.50025e-05	22.6532	0.00379639	0.00809989	24.6915	yes	no			KOG4302				AT1G14690.1	MAP65-7	microtubule-associated protein 65-7	Os03g13460.1	microtubule associated protein, putative, expressed
Sb10g026130	3023	2429	3803	723	514	538	318.09	282.266	333.247	67.1237	52.8161	63.4207	3.28e-27	4.14e-26	5.75494	8.22509e-07	1.60754e-05	5.1908	6.17677e-07	3.57635e-05	5.73544	yes	no	PF00501	PTHR24096,PTHR24096:SF43	KOG1176	6.2.1.12	K01904	GO:0003824,GO:0008152	AT3G21240.1	4CL2,AT4CL2	4-coumarate:CoA ligase 2	Os06g44620.1	AMP-binding domain containing protein, expressed
Sb05g027510	515	359	1289	33	34	20	54.19	41.7181	112.952	3.06374	3.49367	2.35765	3.8e-27	4.77e-26	27.0675	3.74763e-06	3.88345e-05	21.8678	0.004876	0.0099606	23.8054	yes	no			KOG1339				AT5G10770.1		Eukaryotic aspartyl protease family protein	Os06g02780.1	aspartic protease, putative, expressed
Sb02g004660	2862	3117	1891	93	71	191	301.149	362.216	165.703	8.63417	7.29561	22.5155	4.09e-27	5.13e-26	23.9173	1.65108e-05	0.000108776	23.7202	9.54125e-06	0.000126091	27.5986	yes	no						GO:0004553,GO:0005975	AT5G24090.1	ATCHIA,CHIA	chitinase A	Os11g47580.1	glycosyl hydrolase, putative, expressed
Sb01g010490	529	489	981	61	18	20	55.6632	56.825	85.9624	5.66327	1.84959	2.35765	4.48e-27	5.62e-26	22.6391	7.92162e-06	6.49432e-05	22.5076	0.000381706	0.00133388	23.971	yes	no							AT1G13340.1		Regulator of Vps4 activity in the MVB pathway protein	Os03g50210.1	DUF292 domain containing protein, expressed
Sb08g023140	2109	1452	1613	355	285	178	221.916	168.732	141.343	32.9584	29.2852	20.9831	4.89e-27	6.12e-26	7.10605	5.55694e-06	5.07188e-05	6.49874	1.21925e-06	4.68678e-05	7.09312	yes	no	PF00004	PTHR23070,PTHR23070:SF1	KOG0743			GO:0005524	AT5G40010.1	AATP1	AAA-ATPase 1	Os12g24320.1	ATPase 3, putative, expressed
Sb04g005520	5400	5096	15284	593	306	276	568.206	592.188	1339.3	55.0545	31.4431	32.5355	5.23e-27	6.52e-26	24.3514	5.65524e-06	5.13126e-05	20.3326	9.22305e-06	0.00012365	22.2761	yes	no						GO:0003700,GO:0043565,GO:0006355	AT1G80840.1	ATWRKY40,WRKY40	WRKY DNA-binding protein 40	Os02g08440.1	WRKY71, expressed
Sb10g025520	280	224	453	35	45	25	29.4625	26.0303	39.6952	3.24942	4.62398	2.94706	5.29e-27	6.59e-26	10.0071	1.92895e-06	2.63481e-05	8.92954	0.000453243	0.00151944	9.79788	yes	no	PF05577	PTHR11010,PTHR11010:SF8	KOG2183	3.4.16.2	K01285	GO:0008236,GO:0006508	AT2G24280.1		alpha/beta-Hydrolases superfamily protein	Os06g43930.1	OsProCP2 - Putative Lysosomal Pro-x Carboxypeptidase homologue, expressed
Sb09g004380	1132	1074	1028	252	249	181	119.113	124.806	90.0809	23.3958	25.586	21.3367	5.55e-27	6.91e-26	5.3013	2.28992e-06	2.9014e-05	4.79302	3.65434e-07	2.77643e-05	5.26862	yes	no	PF00226,PF01556	PTHR24077:SF69,PTHR24077	KOG0713		K09517	GO:0031072,GO:0051082,GO:0006457	AT3G62600.1	ATERDJ3B,ERDJ3B	DNAJ heat shock family protein	Os05g06440.1	dnaJ homolog subfamily B member 11 precursor, putative, expressed
Sb04g034530	1113	839	3159	24	60	18	117.114	97.4973	276.815	2.22817	6.1653	2.12188	6.5e-27	8.08e-26	54.4687	9.02695e-06	7.16587e-05	48.1853	0.00276337	0.00621055	52.3362	yes	no						GO:0004553,GO:0005975	AT2G05790.1		O-Glycosyl hydrolases family 17 protein	Os02g53200.2	glucan endo-1,3-beta-glucosidase precursor, putative, expressed
Sb03g044160	745	675	1379	146	108	89	78.3914	78.4394	120.838	13.5547	11.0975	10.4915	6.57e-27	8.15e-26	9.02382	1.63322e-06	2.40543e-05	7.90366	4.42496e-05	0.000299436	8.62164	yes	no						GO:0003677,GO:0005634	AT5G50670.1		Squamosa promoter-binding protein-like (SBP domain) transcription factor family protein	Os01g69830.1	OsSPL2 - SBP-box gene family member, expressed
Sb10g022610	370	356	680	54	48	44	38.9326	41.3695	59.5866	5.01339	4.93224	5.18682	7.03e-27	8.7e-26	10.5601	4.15263e-07	1.05397e-05	9.21204	0.000247422	0.000965917	10.1608	yes	no	PF00335	PTHR19282,PTHR19282:SF137				GO:0016021	AT2G19580.1	TET2	tetraspanin2	Os06g37510.1	tetraspanin family protein, putative, expressed
Sb09g026230	331	366	585	51	54	26	34.8289	42.5316	51.262	4.73487	5.54877	3.06494	7.77e-27	9.57e-26	10.907	2.54601e-06	3.05917e-05	9.95673	0.00021164	0.000867536	10.7182	yes	no	PF03168						AT2G46150.1		Late embryogenesis abundant (LEA) hydroxyproline-rich glycoprotein family	Os05g45070.1	harpin-induced protein 1 domain containing protein, expressed
Sb10g006200	881	813	1129	121	35	36	92.7018	94.4759	98.9313	11.2337	3.59643	4.24376	7.8e-27	9.59e-26	16.73	1.1517e-05	8.46775e-05	17.4087	1.23338e-05	0.000145185	18.4613	yes	no	PF00097	PTHR22764	KOG4172				AT1G72310.1	ATL3	RING/U-box superfamily protein	Os06g09310.1	zinc finger, C3HC4 type domain containing protein, expressed
Sb01g043430	1439	1295	2434	297	230	211	151.416	150.487	213.285	27.5736	23.6337	24.8732	8.63e-27	1.06e-25	7.72344	8.75233e-07	1.64971e-05	6.8031	3.3257e-06	7.53941e-05	7.49851	yes	no			KOG0700			GO:0003824	AT4G33920.1		Protein phosphatase 2C family protein	Os03g10950.1	protein phosphatase 2C, putative, expressed
Sb02g028770	1348	1215	2536	223	236	169	141.841	141.191	222.223	20.7034	24.2502	19.9221	8.74e-27	1.07e-25	8.92791	1.68769e-06	2.45443e-05	7.75868	8.21972e-06	0.000114099	8.54451	yes	no			KOG4742			GO:0004568,GO:0006032,GO:0016998	AT1G05850.1	ATCTL1,CTL1,ELP,ELP1,ERH2,HOT2,POM1	Chitinase family protein	Os09g32080.1	CHIT13 - Chitinase family protein precursor, expressed
Sb01g005900	1732	1762	2566	360	191	263	182.247	204.756	224.852	33.4226	19.6262	31.0031	9.38e-27	1.15e-25	8.24047	2.55258e-06	3.0631e-05	7.56759	2.30578e-06	6.32388e-05	8.36725	yes	no			KOG0810			GO:0016020,GO:0005515	AT3G11820.1	AT-SYR1,ATSYP121,ATSYR1,PEN1,SYP121,SYR1	syntaxin of plants 121	Os03g57310.1	syntaxin, putative, expressed
Sb10g010810	366	321	355	50	67	29	38.5118	37.3023	31.1077	4.64203	6.88459	3.41859	9.74e-27	1.19e-25	7.9701	6.39005e-06	5.59522e-05	7.50803	1.52509e-05	0.000161099	8.14044	yes	no							AT4G11000.1		Ankyrin repeat family protein	Os06g19370.1	cadmium tolerance factor, putative, expressed
Sb05g022690	420	275	813	32	34	27	44.1938	31.9568	71.241	2.9709	3.49367	3.18282	9.87e-27	1.2e-25	17.5677	1.72417e-06	2.48409e-05	14.6884	0.00214028	0.00507536	16.2047	yes	no			KOG2322				AT1G03070.1		Bax inhibitor-1 family protein	Os11g37200.1	transmembrane BAX inhibitor motif-containing protein, putative, expressed
Sb04g009090	1571	1302	3249	234	188	174	165.306	151.301	284.701	21.7247	19.318	20.5115	9.8e-27	1.2e-25	11.2417	2.40772e-06	2.98596e-05	9.53948	1.53917e-05	0.000161884	10.5112	yes	no						GO:0016788,GO:0006629	AT5G45910.1		GDSL-like Lipase/Acylhydrolase superfamily protein	Os02g15230.1	GDSL-like lipase/acylhydrolase, putative, expressed
Sb03g038510	1031	865	2580	126	106	71	108.485	100.519	226.079	11.6979	10.892	8.36965	1.05e-26	1.28e-25	16.2538	5.43146e-06	4.98682e-05	13.4265	0.000245474	0.00095993	14.5605	yes	no					K13424	GO:0003700,GO:0043565,GO:0006355	AT2G38470.1	ATWRKY33,WRKY33	WRKY DNA-binding protein 33	Os01g61080.1	WRKY24, expressed
Sb09g003230	1140	1062	3169	131	73	82	119.955	123.411	277.691	12.1621	7.50112	9.66635	1.22e-26	1.48e-25	20.5801	5.50593e-06	5.03114e-05	16.9674	0.000266086	0.00101734	18.5357	yes	no	PF00300	PTHR23029	KOG0235				AT3G05170.1		Phosphoglycerate mutase family protein	Os05g04960.1	phosphoglycerate mutase, putative, expressed
Sb01g046820	221	199	231	57	45	24	23.2544	23.1251	20.2419	5.29191	4.62398	2.82918	1.32e-26	1.6e-25	5.78416	1.34968e-05	9.48665e-05	5.47337	7.20166e-05	0.000410814	5.86014	yes	no			KOG1603			GO:0046872,GO:0030001	AT2G36950.1		Heavy metal transport/detoxification superfamily protein	Os03g05750.1	heavy-metal-associated domain-containing protein, putative, expressed
Sb03g026970	615	554	1133	93	98	81	64.7124	64.3784	99.2818	8.63417	10.07	9.54847	1.33e-26	1.61e-25	9.26064	1.06857e-06	1.88917e-05	8.04844	7.33404e-05	0.000415297	8.92952	yes	no			KOG1339				AT1G01300.1		Eukaryotic aspartyl protease family protein	Os01g41550.1	aspartic proteinase, putative, expressed
Sb04g024090	12144	10167	16158	1013	285	278	1277.83	1181.47	1415.88	94.0475	29.2852	32.7713	1.49e-26	1.8e-25	27.9564	5.10872e-06	4.76861e-05	29.1888	3.97463e-06	8.14624e-05	31.846	yes	no			KOG1237			GO:0005215,GO:0006857,GO:0016020	AT3G21670.1		Major facilitator superfamily protein	Os04g39030.1	peptide transporter PTR2, putative, expressed
Sb01g040170	485	420	1202	41	49	34	51.0333	48.8067	105.328	3.80646	5.035	4.008	1.59e-26	1.91e-25	18.4758	2.8643e-06	3.29626e-05	15.2712	0.00182167	0.00445277	16.8201	yes	no						GO:0008270,GO:0005622	AT2G29660.1		zinc finger (C2H2 type) family protein	Os03g15790.1	ZOS3-08 - C2H2 zinc finger protein, expressed
Sb01g008810	469	622	1338	65	34	23	49.3498	72.2805	117.245	6.03464	3.49367	2.71129	2.62e-26	3.13e-25	22.3083	7.36934e-06	6.14488e-05	19.6864	0.00187987	0.00456133	20.9711	yes	no							AT5G05250.1			Os03g52680.1	expressed protein
Sb01g028260	1100	942	1209	276	207	217	115.746	109.467	105.941	25.624	21.2703	25.5805	3.05e-26	3.63e-25	5.13716	7.07523e-07	1.47957e-05	4.65861	3.10819e-07	2.62931e-05	5.15435	yes	no							AT4G17900.1		PLATZ transcription factor family protein	Os10g42410.1	zinc-binding protein, putative, expressed
Sb03g013210	317	411	232	22	19	35	33.3558	47.7609	20.3295	2.04249	1.95235	4.12588	3.08e-26	3.66e-25	13.9261	2.10967e-05	0.000129801	12.6825	0.0010677	0.00294118	14.0514	yes	no						GO:0004601,GO:0020037,GO:0006979,GO:0055114	AT2G18150.1		Peroxidase superfamily protein	Os01g22352.1	peroxidase precursor, putative, expressed
Sb01g013930	1220	801	1882	181	190	149	128.373	93.0814	164.915	16.8041	19.5235	17.5645	3.61e-26	4.29e-25	8.19439	2.93939e-06	3.33966e-05	7.09715	1.82774e-05	0.000176859	7.86433	yes	no			KOG0978				AT3G22790.1		Kinase interacting (KIP1-like) family protein	Os03g43684.1	KIP1, putative, expressed
Sb03g041660	6282	5328	21272	365	437	329	661.013	619.148	1864.01	33.8868	44.904	38.7833	3.8e-26	4.5e-25	31.3949	7.25089e-06	6.10053e-05	23.8528	1.21279e-05	0.000143904	26.3405	yes	no			KOG1950			GO:0016757	AT3G18660.2	GUX1,PGSIP1	plant glycogenin-like starch initiation protein 1	Os01g65780.1	glycosyl transferase, putative, expressed
Sb01g041500	3730	3104	4505	974	842	792	392.483	360.705	394.761	90.4267	86.5198	93.3628	4.41e-26	5.18e-25	4.79539	5.65201e-07	1.2678e-05	4.31643	2.35998e-07	2.48369e-05	4.77334	yes	no						GO:0005515	AT1G14740.1		Protein of unknown function (DUF1423)	Os03g13590.1	potyvirus VPg interacting protein, putative, expressed
Sb04g025930	378	377	770	27	47	38	39.7744	43.8099	67.4731	2.5067	4.82949	4.47953	4.83e-26	5.67e-25	14.7353	4.12794e-06	4.15426e-05	13.1369	0.000586602	0.00184839	14.6825	yes	no			KOG1712	2.4.2.7	K00759	GO:0009116	AT1G80050.1	APT2,ATAPT2,PHT1.1	adenine phosphoribosyl transferase 2	Os02g40010.1	phosphoribosyl transferase, putative, expressed
Sb01g013520	1373	988	2324	220	128	159	144.472	114.812	203.646	20.4249	13.1526	18.7433	5.09e-26	5.96e-25	10.1132	4.09831e-06	4.13581e-05	8.89436	1.92626e-05	0.000180251	9.81805	yes	no			KOG1285	1.13.11.51	K09840		AT1G78390.1	ATNCED9,NCED9	nine-cis-epoxycarotenoid dioxygenase 9	Os03g44380.1	9-cis-epoxycarotenoid dioxygenase 1, chloroplast precursor, putative, expressed
Sb10g002070	15066	12578	26002	1219	616	1297	1585.3	1461.65	2278.49	113.173	63.2971	152.893	5.26e-26	6.14e-25	18.4737	3.72586e-06	3.86521e-05	17.1751	3.94796e-06	8.12417e-05	19.0205	yes	no	PF02784,PF00278	PTHR11482:SF3,PTHR11482		4.1.1.19	K01583	GO:0003824,GO:0008792,GO:0008295,GO:0006527	AT4G34710.2	ADC2,ATADC2,SPE2	arginine decarboxylase 2	Os06g04070.1	pyridoxal-dependent decarboxylase protein, putative, expressed
Sb06g020990	1067	798	1702	213	170	130	112.273	92.7328	149.142	19.775	17.4684	15.3247	5.97e-26	6.93e-25	7.67925	2.30924e-06	2.91455e-05	6.75117	1.48745e-05	0.000159857	7.37728	yes	no			KOG2234			GO:0005351,GO:0008643,GO:0000139,GO:0016021	AT3G59360.2	ATUTR6,UTR6	UDP-galactose transporter 6	Os04g41320.1	nucleotide-sugar transporter family protein, putative, expressed
Sb07g023340	2542	2869	7273	385	191	247	267.478	333.397	637.314	35.7436	19.6262	29.1169	6.89e-26	8e-25	16.9587	9.49988e-06	7.42674e-05	14.2965	2.08492e-05	0.000187423	15.743	yes	no			KOG0759		K13577		AT4G24570.1	DIC2	dicarboxylate carrier 2	Os08g37370.1	mitochondrial carrier protein, putative, expressed
Sb07g021660	20505	21635	32210	3251	1835	1905	2157.61	2514.13	2822.48	301.825	188.556	224.566	6.96e-26	8.06e-25	11.8867	4.73041e-07	1.12078e-05	10.8	5.47969e-07	3.33973e-05	11.9514	yes	no			KOG0583			GO:0004672,GO:0005524,GO:0006468,GO:0007165	AT4G30960.1	ATCIPK6,CIPK6,SIP3,SNRK3.14	SOS3-interacting protein 3	Os08g34240.1	CAMK_KIN1/SNF1/Nim1_like.33 - CAMK includes calcium/calmodulin depedent protein kinases, expressed
Sb03g039920	2383	2491	1261	284	205	177	250.747	289.47	110.498	26.3667	21.0648	20.8652	9.77e-26	1.13e-24	10.461	2.85491e-05	0.000162957	8.98988	1.91181e-05	0.000179506	9.86152	yes	no							AT3G54000.1			Os01g63050.1	expressed protein
Sb02g038700	1254	1073	3151	162	83	85	131.95	124.69	276.114	15.0402	8.52867	10.02	1.21e-25	1.4e-24	18.311	6.65571e-06	5.74102e-05	15.4709	0.00015974	0.000714817	16.7598	yes	no			KOG1339				AT3G59080.1		Eukaryotic aspartyl protease family protein	Os02g21040.1	aspartic proteinase nepenthesin precursor, putative, expressed
Sb03g045000	4303	4105	7955	910	532	368	452.776	477.028	697.076	84.4849	54.6657	43.3807	1.27e-25	1.46e-24	10.1727	6.44182e-06	5.6299e-05	9.24361	7.2233e-06	0.000106555	10.1439	yes	no						GO:0005515	AT3G16510.1		Calcium-dependent lipid-binding (CaLB domain) family protein	Os01g70790.1	SRC2 protein, putative, expressed
Sb02g000690	202	225	456	15	32	20	21.2551	26.1465	39.9581	1.39261	3.28816	2.35765	1.37e-25	1.57e-24	14.3155	1.16823e-05	8.53443e-05	12.8753	0.00241044	0.00558117	14.2414	yes	no							AT5G42510.1		Disease resistance-responsive (dirigent-like protein) family protein	Os07g01660.1	dirigent, putative, expressed
Sb02g035640	286	458	446	51	48	47	30.0939	53.2226	39.0818	4.73487	4.93224	5.54047	1.5e-25	1.72e-24	9.07499	1.8039e-06	2.56139e-05	7.97813	0.000285175	0.00107219	8.76862	yes	no			KOG1756			GO:0003677,GO:0043565,GO:0005622	AT4G27230.1	HTA2	histone H2A 2	Os07g36130.1	core histone H2A/H2B/H3/H4, putative, expressed
Sb01g006220	352	251	342	70	59	49	37.0386	29.1678	29.9686	6.49884	6.06255	5.77624	1.49e-25	1.72e-24	5.86936	6.05261e-07	1.32244e-05	5.30099	2.15883e-05	0.000191199	5.8191	yes	no			KOG1792			GO:0005783	AT3G10260.3		Reticulon family protein	Os03g56900.1	reticulon domain containing protein, putative, expressed
Sb09g018980	804	666	972	156	126	160	84.5996	77.3935	85.1738	14.4831	12.9471	18.8612	1.52e-25	1.74e-24	6.0376	1.45071e-06	2.22244e-05	5.49032	1.79209e-06	5.53396e-05	6.15292	yes	no	PF00191	PTHR10502:SF10,PTHR10502	KOG0819			GO:0005509,GO:0005544	AT2G38760.1	ANN3,ANNAT3	annexin 3	Os05g31760.1	annexin, putative, expressed
Sb01g022460	2856	2920	1817	429	403	343	300.518	339.323	159.219	39.8286	41.4103	40.4336	1.53e-25	1.76e-24	7.25757	1.8927e-05	0.000119767	6.34649	3.93785e-06	8.12417e-05	7.02449	yes	no						GO:0005515	AT1G14330.1		Galactose oxidase/kelch repeat superfamily protein	Os03g07530.1	OsFBK12 - F-box domain and kelch repeat containing protein, expressed
Sb04g005940	280	301	443	45	48	53	29.4625	34.9782	38.8189	4.17783	4.93224	6.24776	1.9e-25	2.16e-24	7.66758	1.37023e-06	2.1649e-05	6.87146	0.000114668	0.000567156	7.67642	yes	no			KOG0048		K09422	GO:0003677	AT5G67300.1	ATMYB44,ATMYBR1,MYB44,MYBR1	myb domain protein r1	Os02g09480.1	myb-like DNA-binding domain containing protein, putative, expressed
Sb01g028570	194	265	334	25	42	35	20.4133	30.7947	29.2675	2.32101	4.31571	4.12588	1.95e-25	2.22e-24	8.53355	1.12331e-05	8.29855e-05	7.74623	0.00055539	0.00177848	8.60554	yes	no							AT2G44600.1			Os10g41800.1	expressed protein
Sb04g024580	2624	2965	3936	733	412	481	276.106	344.552	344.901	68.0521	42.3351	56.7014	1.96e-25	2.23e-24	6.53449	3.53071e-06	3.75959e-05	5.95523	2.98985e-06	7.17563e-05	6.57634	yes	no							AT3G05550.1		Hypoxia-responsive family protein	Os02g37930.1	hypoxia-responsive family protein, putative, expressed
Sb07g016310	2993	2229	4121	627	604	552	314.934	259.024	361.112	58.211	62.0641	65.0711	2.17e-25	2.46e-24	5.73429	1.43885e-06	2.21788e-05	5.08738	1.52226e-06	5.18204e-05	5.62622	yes	no			KOG1278			GO:0016021	AT5G25100.1		Endomembrane protein 70 protein family	Os09g38530.1	transmembrane 9 superfamily member, putative, expressed
Sb04g005580	2437	1800	3533	457	449	278	256.429	209.172	309.587	42.4281	46.137	32.7713	2.32e-25	2.63e-24	7.26921	2.41799e-06	2.99185e-05	6.47806	2.9367e-06	7.08479e-05	7.12209	yes	no					K14491	GO:0000156,GO:0000160,GO:0006355,GO:0003677	AT2G25180.1	ARR12,RR12	response regulator 12	Os02g08500.1	two-component response regulator, putative, expressed
Sb04g003690	580	482	1613	21	38	41	61.0295	56.0115	141.343	1.94965	3.90469	4.83318	2.48e-25	2.8e-24	28.3137	1.28529e-05	9.18034e-05	23.8791	0.00355174	0.0076662	27.0446	yes	no						GO:0004553,GO:0005975	AT2G32990.1	AtGH9B8,GH9B8	glycosyl hydrolase 9B8	Os02g05744.1	endoglucanase, putative, expressed
Sb08g001950	665	572	1056	57	81	99	69.9735	66.4701	92.5345	5.29191	8.32316	11.6704	2.48e-25	2.8e-24	10.3806	7.7213e-06	6.35823e-05	9.57093	4.28966e-05	0.000294865	10.9514	yes	no			KOG1385			GO:0016787	AT3G04080.1	APY1,ATAPY1	apyrase 1	Os11g03290.1	nucleoside-triphosphatase, putative, expressed
Sb01g010800	3239	2472	6085	602	524	407	340.818	287.263	533.212	55.89	53.8437	47.9781	2.7e-25	3.05e-24	8.45652	4.59231e-06	4.46413e-05	7.24236	7.8695e-06	0.000111302	7.98176	yes	no			KOG0198	2.7.11.25	K13414	GO:0004672,GO:0005524,GO:0006468	AT4G08480.1	MAPKKK9,MEKK2	mitogen-activated protein kinase kinase kinase 9	Os03g49640.1	STE_MEKK_ste11_MAP3K.14 - STE kinases include homologs to sterile 7, sterile 11 and sterile 20 from yeast, expressed
Sb01g045010	3163	2418	5114	570	605	545	332.821	280.987	448.126	52.9191	62.1668	64.2459	2.8e-25	3.15e-24	6.7717	3.12349e-06	3.44491e-05	5.92819	4.13508e-06	8.27373e-05	6.55991	yes	no			KOG1187			GO:0004672,GO:0005524,GO:0006468,GO:0005515	AT3G14350.1	SRF7	STRUBBELIG-receptor family 7	Os03g08550.1	STRUBBELIG-RECEPTOR FAMILY 6 precursor, putative, expressed
Sb03g028340	2454	2165	3362	541	606	436	258.218	251.587	294.603	50.2267	62.2696	51.3967	3.08e-25	3.46e-24	5.56706	9.20688e-07	1.68896e-05	5.00153	7.0926e-07	3.84245e-05	5.52567	yes	no			KOG0032	2.7.11.1	K13412	GO:0004672,GO:0005524,GO:0006468	AT4G23650.1	CDPK6,CPK3	calcium-dependent protein kinase 6	Os01g43410.1	CAMK_CAMK_like.9 - CAMK includes calcium/calmodulin depedent protein kinases, expressed
Sb01g042270	41623	34395	41545	4733	2550	3250	4379.71	3996.92	3640.48	439.414	262.025	383.118	3.25e-25	3.64e-24	12.4099	4.24233e-07	1.06219e-05	11.4959	2.46327e-07	2.48369e-05	12.7164	yes	no							AT5G42650.1	AOS,CYP74A,DDE2	allene oxide synthase	Os03g12500.1	cytochrome P450, putative, expressed
Sb07g024550	257	201	252	66	35	28	27.0424	23.3575	22.0821	6.12748	3.59643	3.30071	3.27e-25	3.66e-24	6.15474	1.22771e-05	8.87167e-05	5.83477	6.84353e-05	0.000397981	6.29455	yes	no			KOG3576			GO:0008270,GO:0005622	AT3G50700.1	AtIDD2,IDD2	indeterminate(ID)-domain 2	Os08g44050.1	ZOS8-12 - C2H2 zinc finger protein, expressed
Sb10g007240	746	693	1599	121	57	41	78.4966	80.5311	140.116	11.2337	5.85704	4.83318	5.31e-25	5.92e-24	15.5666	9.90447e-06	7.64222e-05	14.2821	0.000286635	0.00107608	15.1879	yes	no	PF07816						AT2G15760.1		Protein of unknown function (DUF1645)	Os06g11150.1	DUF1645 domain containing protein, putative, expressed
Sb01g014930	1473	1373	982	286	198	170	154.994	159.552	86.0501	26.5524	20.3455	20.04	5.43e-25	6.05e-24	6.60874	1.77732e-05	0.000114216	5.90745	6.77663e-06	0.000103938	6.46002	yes	no						GO:0004252,GO:0042802,GO:0043086	AT5G67360.1	ARA12	Subtilase family protein	Os03g40830.1	OsSub30 - Putative Subtilisin homologue, expressed
Sb10g023230	360	244	469	45	61	37	37.8804	28.3544	41.0972	4.17783	6.26806	4.36165	7.47e-25	8.3e-24	8.22119	2.43033e-06	2.99395e-05	7.37077	0.000175037	0.000761288	8.15545	yes	no	PF02170,PF02171,PF08699	PTHR22891	KOG1041		K11596	GO:0005515	AT5G43810.2	AGO10,PNH,ZLL	Stabilizer of iron transporter SufD / Polynucleotidyl transferase	Os06g39640.1	PINHEAD, putative, expressed
Sb01g038730	5155	4506	7342	1275	863	1049	542.426	523.627	643.36	118.372	88.6776	123.659	7.93e-25	8.81e-24	5.86286	2.1449e-06	2.81848e-05	5.28986	1.9596e-06	5.79992e-05	5.85035	yes	no			KOG1441			GO:0016020	AT3G11320.1		Nucleotide-sugar transporter family protein	Os03g17740.1	transporter, putative, expressed
Sb04g028490	427	276	601	59	31	44	44.9304	32.073	52.664	5.47759	3.18541	5.18682	8.53e-25	9.45e-24	10.6251	4.20655e-06	4.19929e-05	9.55975	0.000335565	0.00120772	10.5625	yes	no							AT1G70140.1	ATFH8,FH8	formin 8	Os07g36150.1	formin-like protein 3 precursor, putative, expressed
Sb10g025840	501	405	1036	58	67	43	52.7169	47.0636	90.7819	5.38475	6.88459	5.06894	8.81e-25	9.76e-24	12.6423	2.94604e-06	3.34053e-05	10.7582	0.000678358	0.00207659	11.8456	yes	no	PF11721,PF07714	PTHR24420:SF785,PTHR24420	KOG1187			GO:0004672,GO:0005524,GO:0006468	AT3G46290.1	HERK1	hercules receptor kinase 1	Os06g22810.1	TKL_IRAK_CrRLK1L-1.14 - The CrRLK1L-1 subfamily has homology to the CrRLK1L homolog, expressed
Sb02g023110	210	247	347	54	28	37	22.0969	28.703	30.4067	5.01339	2.87714	4.36165	9.84e-25	1.09e-23	7.48766	5.70896e-06	5.16483e-05	6.84499	0.000345711	0.00123512	7.47822	yes	no							AT2G26110.1		Protein of unknown function (DUF761)	Os09g19970.1	expressed protein
Sb02g025110	781	676	1763	129	80	88	82.1794	78.5556	154.487	11.9764	8.22041	10.3736	1.02e-24	1.12e-23	11.8759	5.8483e-06	5.23971e-05	10.0791	0.000227493	0.000911545	11.0741	yes	no			KOG0788	4.1.1.50	K01611	GO:0004014,GO:0006597,GO:0008295	AT3G02470.3	SAMDC	S-adenosylmethionine decarboxylase	Os09g25620.1	CPuORF8 - conserved peptide uORF-containing transcript, expressed
Sb03g037170	1038	926	1405	270	147	169	109.222	107.607	123.116	25.067	15.105	19.9221	1.11e-24	1.22e-23	6.38831	3.30667e-06	3.57862e-05	5.86148	3.9551e-06	8.12417e-05	6.43345	yes	no							AT5G44860.1			Os01g58620.1	expressed protein
Sb01g034170	728	685	285	30	30	39	76.6026	79.6015	24.9738	2.78522	3.08265	4.59741	1.16e-24	1.28e-23	18.9776	3.353e-05	0.000182684	15.8694	0.00435633	0.0090629	17.6091	yes	no			KOG1287				AT3G13620.1		Amino acid permease family protein	Os03g25920.1	amino acid permease family protein, putative, expressed
Sb10g027660	492	755	1878	70	47	45	51.7699	87.7359	164.564	6.49884	4.82949	5.30471	1.18e-24	1.29e-23	21.2216	1.14292e-05	8.40986e-05	16.7603	0.00335469	0.00732795	18.2822	yes	no	PF12609						AT4G10270.1		Wound-responsive family protein	Os06g46970.1	wound induced protein, putative, expressed
Sb04g034390	331	378	326	60	69	38	34.8289	43.9261	28.5665	5.57043	7.0901	4.47953	1.21e-24	1.32e-23	6.96281	5.09075e-06	4.76852e-05	6.37753	4.65819e-05	0.000308516	6.89751	yes	no							AT2G46690.1		SAUR-like auxin-responsive protein family	Os02g52990.1	OsSAUR12 - Auxin-responsive SAUR gene family member, expressed
Sb01g038000	1030	730	2711	99	97	77	108.38	84.8308	237.558	9.19122	9.96724	9.07694	1.23e-24	1.34e-23	17.7565	9.73175e-06	7.56333e-05	14.0107	0.000651975	0.00201129	15.4486	yes	no			KOG4748	2.4.2.39	K08238	GO:0016758,GO:0016021	AT3G62720.2	ATXT1,XT1,XXT1	xylosyltransferase 1	Os03g18820.1	glycosyltransferase, putative, expressed
Sb05g002760	1246	1244	1626	281	256	291	131.108	144.561	142.482	26.0882	26.3053	34.3038	1.38e-24	1.5e-23	5.454	1.25432e-06	2.07871e-05	4.93971	7.66288e-07	3.98262e-05	5.496	yes	no			KOG3075			GO:0004751,GO:0009052	AT2G01290.1	RPI2	ribose-5-phosphate isomerase 2	Os04g24140.1	ribose-5-phosphate isomerase A, putative, expressed
Sb09g021265	256	273	630	37	27	26	26.9372	31.7244	55.2052	3.4351	2.77439	3.06494	1.42e-24	1.54e-23	14.1013	2.32661e-06	2.92056e-05	11.9027	0.00273592	0.00617083	13.0118	yes	no										Os04g32000.1	expressed protein
Sb03g040950	224	215	436	23	41	15	23.57	24.9844	38.2055	2.13533	4.21296	1.76824	1.44e-24	1.57e-23	12.1874	1.42823e-05	9.83726e-05	11.3518	0.00132482	0.00349455	12.314	yes	no						GO:0016747	AT5G41040.1		HXXXD-type acyl-transferase family protein	Os11g31090.1	transferase family protein, putative, expressed
Sb02g031140	503	416	1116	62	23	25	52.9274	48.3419	97.7921	5.75612	2.36337	2.94706	1.88e-24	2.04e-23	20.5168	8.7102e-06	6.98618e-05	18.6037	0.00155502	0.0039506	20.0575	yes	no							AT4G34950.1		Major facilitator superfamily protein	Os09g36600.1	nodulin, putative, expressed
Sb03g043100	553	471	1081	95	56	61	58.1885	54.7333	94.7252	8.81985	5.75428	7.19082	2.02e-24	2.19e-23	10.917	3.22779e-06	3.51377e-05	9.52268	0.000283418	0.00106818	10.4439	yes	no			KOG2344			GO:0006887,GO:0000145	AT5G50380.1	ATEXO70F1,EXO70F1	exocyst subunit exo70 family protein F1	Os01g67820.1	exo70 exocyst complex subunit domain containing protein, expressed
Sb03g039120	4435	3662	4786	1299	969	764	466.666	425.548	419.384	120.6	99.5697	90.0621	2.16e-24	2.34e-23	4.75029	2.02427e-06	2.7178e-05	4.3263	5.74814e-07	3.43553e-05	4.77584	yes	no			KOG2569			GO:0016021	AT5G18520.1		Lung seven transmembrane receptor family protein	Os01g61970.1	Lung seven transmembrane receptor domain containing protein, putative, expressed
Sb09g028820	406	371	656	49	27	57	42.7207	43.1126	57.4835	4.54919	2.77439	6.71929	2.37e-24	2.56e-23	11.6577	8.32139e-06	6.75039e-05	10.9146	0.000142421	0.000660685	12.228	yes	no	PF00083	PTHR24063,PTHR24063:SF74	KOG0254			GO:0022857,GO:0055085,GO:0016021	AT1G75220.1		Major facilitator superfamily protein	Os05g49270.1	transporter family protein, putative, expressed
Sb06g027960	809	746	1665	132	113	49	85.1257	86.6901	145.9	12.255	11.6113	5.77624	2.85e-24	3.07e-23	12.2615	1.40552e-05	9.7315e-05	11.1042	0.000143901	0.000665888	11.7785	yes	no			KOG1901				AT3G13060.2	ECT5	evolutionarily conserved C-terminal region 5	Os04g51940.1	YT521-B, putative, expressed
Sb06g026790	310	397	743	45	43	43	32.6192	46.134	65.1071	4.17783	4.41847	5.06894	3.23e-24	3.46e-23	12.1053	2.26779e-06	2.8898e-05	10.2981	0.00113163	0.00307794	11.4048	yes	no							AT2G44600.1			Os10g41800.1	expressed protein
Sb03g005300	3487	4241	1574	337	289	231	366.914	492.832	137.925	31.2873	29.6962	27.2308	4.2e-24	4.47e-23	12.3823	7.82454e-05	0.000344027	10.1177	4.53004e-05	0.000303883	11.1649	yes	no							AT4G18690.1			Os01g06560.1	transcription factor HBP-1b, putative, expressed
Sb03g037450	735	931	2246	132	97	72	77.3392	108.188	196.811	12.255	9.96724	8.48753	4.37e-24	4.65e-23	14.4	1.05269e-05	7.94146e-05	11.8511	0.000454484	0.00152218	12.8337	yes	no			KOG1192				AT2G30140.1		UDP-Glycosyltransferase superfamily protein	Os01g59110.1	indole-3-acetate beta-glucosyltransferase, putative, expressed
Sb10g023040	765	739	913	188	196	163	80.4959	85.8766	80.0038	17.454	20.14	19.2148	4.6e-24	4.88e-23	4.88869	6.12522e-07	1.33202e-05	4.41299	5.72472e-07	3.43553e-05	4.88898	yes	no	PF08449	PTHR10778,PTHR10778:SF10	KOG1581			GO:0055085	AT1G14360.1	ATUTR3,UTR3	UDP-galactose transporter 3	Os06g39260.1	solute carrier family 35 member B1, putative, expressed
Sb07g002350	678	601	913	171	132	125	71.3414	69.8401	80.0038	15.8757	13.5637	14.7353	4.77e-24	5.05e-23	5.66313	4.62969e-07	1.10825e-05	5.08953	3.20986e-06	7.42169e-05	5.60704	yes	no			KOG0678				AT1G13180.1	ARP3,ATARP3,DIS1	Actin-like ATPase superfamily protein	Os08g03440.1	actin, putative, expressed
Sb01g012990	385	367	306	76	58	38	40.511	42.6478	26.814	7.05588	5.95979	4.47953	4.88e-24	5.16e-23	6.93462	7.60276e-06	6.29982e-05	6.35643	5.60234e-05	0.000350676	6.84064	yes	no			KOG4412		K10380	GO:0005515	AT1G07710.1		Ankyrin repeat family protein	Os03g45290.1	ankyrin repeat domain-containing protein 50, putative, expressed
Sb09g001390	455	452	943	72	71	38	47.8766	52.5253	82.6326	6.68452	7.29561	4.47953	5.44e-24	5.75e-23	11.337	3.86892e-06	3.9604e-05	9.96653	0.0003935	0.00136583	10.8001	yes	no	PF07651	PTHR22951,PTHR22951:SF1	KOG0251			GO:0005543	AT2G25430.1		epsin N-terminal homology (ENTH) domain-containing protein / clathrin assembly protein-related	Os05g02140.1	clathrin assembly protein, putative, expressed
Sb06g032320	482	307	604	67	73	41	50.7177	35.6754	52.9269	6.22032	7.50112	4.83318	5.73e-24	6.04e-23	8.48669	2.64116e-06	3.12886e-05	7.62547	0.000119999	0.000586482	8.32622	yes	no			KOG1543			GO:0008234,GO:0006508	AT5G43060.1		Granulin repeat cysteine protease family protein	Os04g57440.1	oryzain beta chain precursor, putative, expressed
Sb04g017460	264	247	606	18	4	22	27.779	28.703	53.1022	1.67113	0.41102	2.59341	6.18e-24	6.5e-23	27.0939	9.25152e-05	0.000391352	28.7012	0.00444645	0.00920285	30.8413	yes	no			KOG0156			GO:0005506,GO:0009055,GO:0016705,GO:0020037,GO:0055114	AT2G30490.1	ATC4H,C4H,CYP73A5,REF3	cinnamate-4-hydroxylase	Os02g26810.1	cytochrome P450, putative, expressed
Sb10g026500	1566	1281	4004	217	170	140	164.78	148.861	350.86	20.1464	17.4684	16.5035	6.42e-24	6.74e-23	14.237	8.06379e-06	6.57596e-05	11.5858	6.46893e-05	0.000384648	12.6654	yes	no	PF00069	PTHR24420,PTHR24420:SF529	KOG1187			GO:0004672,GO:0005524,GO:0006468	AT2G07180.1		Protein kinase superfamily protein	Os06g45280.1	protein kinase APK1B, chloroplast precursor, putative, expressed
Sb09g028330	253	234	488	48	39	25	26.6215	27.1923	42.7621	4.45635	4.00745	2.94706	7.07e-24	7.4e-23	9.62659	3.21658e-06	3.51065e-05	8.50036	0.00100036	0.00279896	9.21201	yes	no	PF01167,PF00646	PTHR16517:SF7,PTHR16517	KOG2502			GO:0005515	AT1G53320.1	AtTLP7,TLP7	tubby like protein 7	Os05g48670.1	OsFBT10 - F-box and tubby domain containing protein, expressed
Sb01g013820	1754	1675	3402	363	210	263	184.562	194.646	298.108	33.7011	21.5786	31.0031	7.05e-24	7.4e-23	8.98493	4.71076e-06	4.54267e-05	7.93245	9.84331e-06	0.000128374	8.759	yes	no							AT4G20380.2	LSD1	LSD1 zinc finger family protein	Os03g43840.1	LSD1 zinc finger domain containing protein, expressed
Sb04g029940	781	784	1820	149	81	60	82.1794	91.1059	159.482	13.8332	8.32316	7.07294	7.5e-24	7.85e-23	13.0493	1.01127e-05	7.76169e-05	11.541	0.000224059	0.000903254	12.3252	yes	no							AT4G35320.1			Os02g48470.1	expressed protein
Sb03g041190	1126	977	1091	269	283	234	118.482	113.534	95.6014	24.9741	29.0797	27.5845	8.54e-24	8.92e-23	4.49869	1.84048e-06	2.59122e-05	4.06975	2.20806e-07	2.48369e-05	4.50528	yes	no			KOG1237			GO:0005215,GO:0006857,GO:0016020,GO:0055085,GO:0016021	AT1G22540.1		Major facilitator superfamily protein	Os01g65100.1	peptide transporter, putative, expressed
Sb01g001980	2492	1964	3419	616	460	480	262.217	228.23	299.598	57.1898	47.2673	56.5835	1.17e-23	1.22e-22	5.56524	1.47365e-06	2.2417e-05	4.97465	1.66929e-06	5.40709e-05	5.49933	yes	no			KOG1187			GO:0004672,GO:0005524,GO:0006468,GO:0005529	AT1G34300.1		lectin protein kinase family protein	Os03g62180.1	lectin protein kinase family protein, putative, expressed
Sb02g030950	439	595	1051	69	85	67	46.1931	69.1429	92.0963	6.406	8.73418	7.89812	1.35e-23	1.4e-22	10.3527	4.93047e-06	4.6847e-05	8.87238	0.000434051	0.001467	9.84531	yes	no			KOG1756		K11251	GO:0003677,GO:0043565,GO:0005622	AT5G02560.1	HTA12	histone H2A 12	Os05g02300.1	Core histone H2A/H2B/H3/H4 domain containing protein, putative, expressed
Sb07g004110	3832	2221	14043	196	155	149	403.216	258.095	1230.55	18.1968	15.927	17.5645	1.58e-23	1.64e-22	43.2086	2.10134e-05	0.000129434	29.7325	0.000138913	0.000650112	32.7304	yes	no						GO:0016760,GO:0030244,GO:0016020	AT3G03050.1	ATCSLD3,CSLD3,KJK	cellulose synthase-like D3	Os08g06380.1	CSLF6 - cellulose synthase-like family F; beta1,3;1,4 glucan synthase, expressed
Sb05g020380	5489	3665	12283	703	439	549	577.571	425.897	1076.33	65.2669	45.1095	64.7174	1.77e-23	1.83e-22	13.7465	1.32173e-05	9.33271e-05	11.3422	1.78356e-05	0.000175306	12.527	yes	no			KOG0039	1.11.1.-,1.6.3.-	K13447	GO:0005506,GO:0009055,GO:0016491,GO:0050660,GO:0016021,GO:0055114,GO:0004601,GO:0050664	AT5G47910.1	ATRBOHD,RBOHD	respiratory burst oxidase homologue D	Os11g33120.1	respiratory burst oxidase, putative, expressed
Sb09g005280	5012	3056	10446	227	501	335	527.379	355.127	915.355	21.0748	51.4803	39.4906	1.86e-23	1.92e-22	18.6278	2.28997e-05	0.000138746	16.128	2.47741e-05	0.000209213	17.9459	yes	no	PF03552	PTHR13301,PTHR13301:SF21		2.4.1.12	K10999	GO:0016760,GO:0030244,GO:0016020,GO:0005515	AT4G32410.1	AtCESA1,CESA1,RSW1	cellulose synthase 1	Os05g08370.1	CESA1 - cellulose synthase, expressed
Sb01g031870	3112	3582	3508	1000	844	661	327.455	416.252	307.397	92.8406	86.7253	77.9202	2.34e-23	2.41e-22	4.57739	3.71512e-06	3.86273e-05	4.12561	6.83774e-07	3.7931e-05	4.55858	yes	no				5.3.99.6	K10525	GO:0016853,GO:0009507	AT3G25780.1	AOC3	allene oxide cyclase 3	Os03g32314.1	allene oxide cyclase 4, chloroplast precursor, putative, expressed
Sb01g045150	573	420	431	100	72	66	60.293	48.8067	37.7674	9.28406	7.39836	7.78024	2.38e-23	2.45e-22	6.65947	2.5931e-06	3.08451e-05	6.01304	1.29335e-05	0.000149583	6.57758	yes	no						GO:0016747,GO:0006633,GO:0016020,GO:0008610	AT2G26250.1	FDH,KCS10	3-ketoacyl-CoA synthase 10	Os03g08360.1	3-ketoacyl-CoA synthase 10, putative, expressed
Sb03g027370	1102	907	605	160	147	127	115.956	105.399	53.0145	14.8545	15.105	14.9711	2.83e-23	2.9e-22	6.72873	3.31644e-05	0.000181474	5.87012	4.34426e-05	0.000296146	6.46933	yes	no			KOG1289				AT2G01170.1	BAT1	bidirectional amino acid transporter 1	Os01g42234.2	amino acid permease family protein, putative, expressed
Sb01g015090	38863	35020	60137	5376	3869	3638	4089.3	4069.55	5269.65	499.111	397.559	428.856	2.96e-23	3.03e-22	11.5201	1.3193e-07	6.26848e-06	10.2718	1.74909e-07	2.2505e-05	11.3603	yes	no				2.4.1.-,5.4.99.-	K13379	GO:0008466,GO:0016758,GO:0007047,GO:0030244,GO:0005618,GO:0030054	AT5G15650.1	ATRGP2,RGP2	reversibly glycosylated polypeptide 2	Os03g40270.1	alpha-1,4-glucan-protein synthase, putative, expressed
Sb10g025330	596	521	520	120	61	59	62.7131	60.5436	45.5662	11.1409	6.26806	6.95506	3.05e-23	3.12e-22	7.6802	5.68931e-06	5.15208e-05	7.19302	7.82382e-06	0.000110995	7.76356	yes	no	PF01490	PTHR22950	KOG1305				AT1G80510.1		Transmembrane amino acid transporter family protein	Os06g43700.1	transmembrane amino acid transporter protein, putative, expressed
Sb06g028970	6775	5431	16098	827	782	845	712.888	631.118	1410.62	76.7792	80.3545	99.6106	3.69e-23	3.77e-22	12.4358	8.46292e-06	6.8472e-05	10.2775	1.0194e-05	0.000131024	11.368	yes	no			KOG0029	1.5.3.17	K13367	GO:0016491,GO:0055114	AT2G43020.1	ATPAO2,PAO2	polyamine oxidase 2	Os04g53190.1	CPuORF12 - conserved peptide uORF-containing transcript, expressed
Sb08g000360	666	459	703	130	126	89	70.0788	53.3388	61.602	12.0693	12.9471	10.4915	3.91e-23	3.99e-22	5.85971	1.07295e-06	1.8933e-05	5.27929	4.95283e-06	8.97907e-05	5.78894	yes	no			KOG0169	3.1.4.11	K05857	GO:0005515,GO:0004435,GO:0006629,GO:0007165,GO:0035556,GO:0004629	AT2G40116.1		Phosphoinositide-specific phospholipase C family protein	Os12g37560.1	phospholipase C, putative, expressed
Sb10g030200	562	968	543	20	39	57	59.1355	112.488	47.5816	1.85681	4.00745	6.71929	3.93e-23	4.01e-22	19.525	4.46235e-05	0.000223697	18.7586	0.000658526	0.0020261	21.334	yes	no	PF00226	PTHR25040:SF170,PTHR25040				GO:0031072	AT3G13310.1		Chaperone DnaJ-domain superfamily protein	Os08g43490.1	heat shock protein DnaJ, putative, expressed
Sb07g026870	1408	1531	4569	188	114	149	148.154	177.912	400.369	17.454	11.7141	17.5645	3.96e-23	4.04e-22	18.1005	1.31227e-05	9.30846e-05	14.5529	0.000124558	0.000601304	16.0952	yes	no			KOG2210				AT5G57240.2	ORP4C	OSBP(oxysterol binding protein)-related protein 4C	Os08g40590.2	oxysterol-binding protein, putative, expressed
Sb07g001090	3612	2974	3348	994	622	713	380.067	345.598	293.376	92.2835	63.9137	84.0501	4.04e-23	4.11e-22	4.74119	6.49257e-06	5.65825e-05	4.33901	1.25e-06	4.73972e-05	4.79784	yes	no						GO:0008375,GO:0016020	AT1G10280.1		Core-2/I-branching beta-1,6-N-acetylglucosaminyltransferase family protein	Os08g01890.1	DNA binding protein, putative, expressed
Sb04g023810	2792	1860	2854	571	610	390	293.784	216.144	250.088	53.012	62.6806	45.9741	4.08e-23	4.14e-22	5.29187	3.58601e-06	3.79563e-05	4.7801	1.18274e-06	4.62316e-05	5.26932	yes	no			KOG1187	2.7.10.1,2.7.11.1	K13418	GO:0004672,GO:0005524,GO:0006468,GO:0005515	AT1G71830.1	ATSERK1,SERK1	somatic embryogenesis receptor-like kinase 1	Os04g38480.1	BRASSINOSTEROID INSENSITIVE 1-associated receptor kinase 1 precursor, putative, expressed
Sb02g040920	452	345	286	61	67	39	47.561	40.0913	25.0614	5.66327	6.88459	4.59741	4.3e-23	4.36e-22	7.24905	1.3371e-05	9.41972e-05	6.51626	0.000157469	0.000708415	7.09473	yes	no						GO:0005515,GO:0043531	AT3G46730.1		NB-ARC domain-containing disease resistance protein	Os08g14830.1	NB-ARC domain containing protein, expressed
Sb02g037750	7208	9107	12892	1921	1392	1453	758.45	1058.29	1129.69	178.347	143.035	171.283	4.42e-23	4.48e-22	6.80214	2.23415e-06	2.86924e-05	6.02071	2.23788e-06	6.22574e-05	6.66017	yes	no
Sb04g036080	3373	2653	3641	967	828	741	354.918	308.296	319.051	89.7768	85.0812	87.3508	4.48e-23	4.53e-22	4.21567	1.20119e-06	2.02758e-05	3.80314	2.36761e-07	2.48369e-05	4.20368	yes	no						GO:0016021	AT5G35160.2		Endomembrane protein 70 protein family	Os02g55440.1	transmembrane 9 superfamily member, putative, expressed
Sb09g019660	415	420	753	81	34	42	43.6677	48.8067	65.9834	7.52009	3.49367	4.95106	5.27e-23	5.33e-22	11.2505	6.22559e-06	5.49848e-05	10.4163	0.000228689	0.000913748	11.3063	yes	no	PF00182,PF00187	PTHR22595:SF11,PTHR22595	KOG4742			GO:0004568,GO:0006032,GO:0016998,GO:0008061	AT3G12500.1	ATHCHIB,B-CHI,CHI-B,HCHIB,PR-3,PR3	basic chitinase	Os05g33130.1	CHIT17 - Chitinase family protein precursor, expressed
Sb01g042180	253	221	233	68	50	52	26.6215	25.6816	20.4172	6.31316	5.13775	6.12988	5.64e-23	5.69e-22	4.61362	3.24735e-06	3.52678e-05	4.18353	4.34437e-05	0.000296146	4.60138	yes	no						GO:0005515,GO:0004842,GO:0016567,GO:0000151	AT3G49810.1		ARM repeat superfamily protein	Os03g13010.1	U-box domain containing protein, expressed
Sb03g003310	13631	10877	16815	276	70	18	1434.3	1263.98	1473.45	25.624	7.19285	2.12188	5.9e-23	5.94e-22	133.552	1.69209e-05	0.00011081	192.153	3.57582e-06	7.84985e-05	188.506	yes	no			KOG4585				AT5G12010.1			Os01g40070.1	expressed protein
Sb02g040620	532	511	969	111	105	70	55.9788	59.3815	84.9109	10.3053	10.7893	8.25176	6.74e-23	6.76e-22	7.78777	2.08055e-06	2.76532e-05	6.85779	8.15768e-05	0.000448237	7.47784	yes	no					K08494		AT3G17440.1	ATNPSN13,NPSN13	novel plant snare 13	Os07g44350.1	sec20 domain containing protein, expressed
Sb02g002290	196	219	408	47	28	31	20.6238	25.4492	35.752	4.36351	2.87714	3.65435	6.89e-23	6.9e-22	8.5602	5.14476e-06	4.78045e-05	7.48796	0.00146649	0.00378006	8.2377	yes	no			KOG1187			GO:0004672,GO:0005524,GO:0006468,GO:0005488	AT3G53810.1		Concanavalin A-like lectin protein kinase family protein	Os07g03890.1	lectin-like receptor kinase 7, putative, expressed
Sb07g025230	1533	1430	760	213	141	148	161.307	166.175	66.5968	19.775	14.4885	17.4466	8.29e-23	8.3e-22	8.35927	6.27307e-05	0.000290859	7.2076	7.50661e-05	0.00042223	7.91475	yes	no			KOG2142				AT4G22980.1			Os08g43180.1	expressed protein
Sb03g039590	796	622	948	195	132	158	83.7578	72.2805	83.0707	18.1039	13.5637	18.6254	8.52e-23	8.52e-22	5.3656	2.17877e-06	2.83884e-05	4.86821	3.23522e-06	7.45547e-05	5.40168	yes	no			KOG1339				AT2G39710.1		Eukaryotic aspartyl protease family protein	Os01g62630.1	aspartic proteinase nepenthesin precursor, putative, expressed
Sb03g002320	845	667	999	158	202	167	88.9137	77.5098	87.5397	14.6688	20.7565	19.6864	8.64e-23	8.62e-22	5.2146	2.92097e-06	3.32431e-05	4.72657	2.50001e-06	6.56094e-05	5.28502	yes	no			KOG0632			GO:0016756,GO:0046872,GO:0010038,GO:0046938	AT5G44070.1	ARA8,ATPCS1,CAD1,PCS1	phytochelatin synthase 1 (PCS1)	Os06g01260.1	glutathione gamma-glutamylcysteinyltransferase 1, putative, expressed
Sb01g016910	334	331	260	72	54	49	35.1446	38.4644	22.7831	6.68452	5.54877	5.77624	8.86e-23	8.83e-22	5.91994	7.42352e-06	6.17893e-05	5.31545	0.000102858	0.000528787	5.79247	yes	no			KOG0156			GO:0005506,GO:0009055,GO:0016705,GO:0020037,GO:0055114	AT2G45550.1	CYP76C4	cytochrome P450, family 76, subfamily C, polypeptide 4	Os10g08540.1	cytochrome P450, putative, expressed
Sb06g032210	363	324	949	21	23	37	38.1961	37.6509	83.1583	1.94965	2.36337	4.36165	1.01e-22	1.01e-21	21.4006	1.0976e-05	8.17373e-05	18.3172	0.00414585	0.00868941	20.6947	yes	no			KOG1954			GO:0003924,GO:0005525	AT3G20290.1	ATEHD1,EHD1	EPS15 homology domain 1	Os04g57350.1	EH domain-containing protein 1, putative, expressed
Sb09g027800	469	513	628	122	84	75	49.3498	59.6139	55.03	11.3265	8.63143	8.84118	1.27e-22	1.26e-21	6.40411	7.72267e-07	1.54187e-05	5.81441	8.64087e-06	0.000118066	6.32923	yes	no	PF00249	PTHR10641				GO:0003677	AT5G57620.1	AtMYB36,MYB36	myb domain protein 36	Os05g48010.1	MYB family transcription factor, putative, expressed
Sb01g039710	285	380	839	40	42	30	29.9887	44.1585	73.5193	3.71362	4.31571	3.53647	1.63e-22	1.61e-21	14.7378	5.64387e-06	5.12596e-05	12.1532	0.00368176	0.00789551	13.2971	yes	no							AT2G36985.1	DVL16,ROT4	DVL family protein	Os03g16600.1	expressed protein
Sb02g039640	2103	1781	3208	516	505	346	221.285	206.964	281.109	47.9057	51.8913	40.7873	1.67e-22	1.65e-21	5.74343	2.23992e-06	2.87007e-05	5.11012	3.023e-06	7.21781e-05	5.63085	yes	no			KOG0583	2.7.11.1	K14498	GO:0004672,GO:0005524,GO:0006468	AT4G33950.1	ATOST1,OST1,P44,SNRK2-6,SNRK2.6,SRK2E	Protein kinase superfamily protein	Os07g42940.1	CAMK_CAMK_like.7 - CAMK includes calcium/calmodulin depedent protein kinases, expressed
Sb07g021870	387	288	704	62	49	29	40.7214	33.4675	61.6896	5.75612	5.035	3.41859	1.71e-22	1.68e-21	10.8942	5.83661e-06	5.23938e-05	9.60881	0.000882116	0.00254339	10.3826	yes	no						GO:0016021	AT2G23810.1	TET8	tetraspanin8	Os08g34460.1	tetraspanin family protein, putative, expressed
Sb05g004663	353	272	262	65	62	58	37.1438	31.6082	22.9584	6.03464	6.37081	6.83718	1.71e-22	1.68e-21	5.30163	5.89375e-06	5.271e-05	4.75482	5.98295e-05	0.000363927	5.25298	yes	no						GO:0005198,GO:0006886,GO:0016192,GO:0030126	AT4G31480.2		Coatomer, beta subunit	Os11g07280.1	coatomer subunit beta-1, putative, expressed
Sb01g043450	1989	1671	3031	490	450	362	209.289	194.181	265.598	45.4919	46.2398	42.6734	1.75e-22	1.72e-21	5.66676	1.38636e-06	2.17314e-05	5.01795	2.38437e-06	6.42232e-05	5.53838	yes	no						GO:0048193,GO:0016020	AT1G27700.1		Syntaxin/t-SNARE family protein	Os03g10920.1	syntaxin 6, N-terminal domain containing protein, expressed
Sb09g030570	1042	1020	1211	329	239	241	109.643	118.531	106.117	30.5445	24.5585	28.4096	1.84e-22	1.8e-21	4.49935	1.54167e-06	2.311e-05	4.08127	6.57517e-07	3.73696e-05	4.50547	yes	no	PF07847	PTHR22966	KOG4281	1.13.11.19	K10712	GO:0047800,GO:0055114	AT5G39890.1		Protein of unknown function (DUF1637)	Os05g51470.1	2-aminoethanethiol dioxygenase, putative, expressed
Sb01g048910	3523	2729	5050	969	673	705	370.702	317.128	442.518	89.9625	69.1542	83.1071	2.03e-22	1.98e-21	5.30156	3.76242e-06	3.8928e-05	4.72924	4.02605e-06	8.17278e-05	5.22433	yes	no							AT4G00300.2		fringe-related protein	Os03g03290.1	receptor-like protein kinase At3g46290 precursor, putative, expressed
Sb04g028370	312	305	543	56	40	57	32.8297	35.443	47.5816	5.19907	4.1102	6.71929	2.22e-22	2.17e-21	8.26173	3.25406e-06	3.52993e-05	7.38769	0.000252511	0.000979591	8.23586	yes	no						GO:0004222,GO:0008270,GO:0006508,GO:0031012,GO:0008152	AT1G70170.1	MMP	matrix metalloproteinase	Os02g50730.1	metalloendoproteinase 1 precursor, putative, expressed
Sb01g013710	3290	2505	3415	779	768	773	346.185	291.097	299.247	72.3228	78.9159	91.1231	2.34e-22	2.28e-21	4.34875	2.78437e-06	3.24024e-05	3.93521	5.06538e-07	3.23625e-05	4.35866	yes	no					K09338	GO:0003700,GO:0043565,GO:0006355	AT2G34710.1	ATHB-14,ATHB14,PHB,PHB-1D	Homeobox-leucine zipper family protein / lipid-binding START domain-containing protein	Os03g43930.2	START domain containing protein, expressed
Sb04g027660	7447	7212	5648	1761	1084	922	783.598	838.081	494.919	163.492	111.386	108.688	2.41e-22	2.35e-21	6.11803	1.81655e-05	0.00011577	5.56827	3.56148e-06	7.84985e-05	6.15484	yes	no					K09286	GO:0003700,GO:0006355	AT4G39780.1		Integrase-type DNA-binding superfamily protein	Os02g51670.1	ethylene-responsive transcription factor, putative, expressed
Sb01g038150	577	648	522	102	98	42	60.7139	75.3018	45.7415	9.46974	10.07	4.95106	2.96e-22	2.88e-21	8.22343	2.11011e-05	0.000129801	7.74076	3.06568e-05	0.000241912	8.22441	yes	no					K14496		AT5G05440.1	PYL5,RCAR8	Polyketide cyclase/dehydrase and lipid transport superfamily protein	Os03g18600.1	cyclase/dehydrase family protein, putative, expressed
Sb09g021590	3244	2955	4385	1071	742	697	341.345	343.39	384.246	99.4323	76.2443	82.164	3.06e-22	2.96e-21	4.68885	2.1505e-06	2.82185e-05	4.23594	1.68367e-06	5.42167e-05	4.67801	yes	no	PF01167,PF00646	PTHR16517	KOG2502			GO:0005515	AT1G25280.1	AtTLP10,TLP10	tubby like protein 10	Os05g36190.1	OsFBT7 - F-box and tubby domain containing protein, expressed
Sb09g020220	610	521	759	142	69	57	64.1863	60.5436	66.5092	13.1834	7.0901	6.71929	3.23e-22	3.13e-21	7.94046	7.30932e-06	6.11133e-05	7.55598	1.33155e-05	0.000152051	8.07535	yes	no	PF07859	PTHR23024:SF10,PTHR23024	KOG1515			GO:0016787,GO:0008152	AT5G16080.1	AtCXE17,CXE17	carboxyesterase 17	Os05g33940.1	alpha/beta hydrolase fold, putative, expressed
Sb04g036630	2258	1567	1871	343	466	354	237.594	182.096	163.951	31.8443	47.8839	41.7304	3.46e-22	3.34e-21	5.37827	8.96185e-06	7.13865e-05	4.89042	1.35995e-06	4.80149e-05	5.42426	yes	no			KOG1246			GO:0005634,GO:0005515	AT1G08620.1	PKDM7D	Transcription factor jumonji (jmj) family protein / zinc finger (C5HC2 type) family protein	Os05g10770.1	transcription factor jumonji, putative, expressed
Sb01g040920	1204	858	1609	301	243	222	126.689	99.7052	140.992	27.945	24.9695	26.1699	3.45e-22	3.34e-21	5.27083	2.44833e-06	3.01133e-05	4.67854	5.26396e-06	9.10642e-05	5.16907	yes	no			KOG1358	2.3.1.50	K00654	GO:0030170,GO:0009058,GO:0016740	AT4G36480.1	ATLCB1,EMB2779,FBR11,LCB1	long-chain base1	Os03g14800.4	serine palmitoyltransferase 1, putative, expressed
Sb03g029740	1786	1553	3631	233	250	310	187.929	180.469	318.175	21.6319	25.6888	36.5435	4.03e-22	3.87e-21	9.43388	9.83363e-06	7.61059e-05	8.23287	1.73254e-05	0.000172583	9.21327	yes	no							AT5G15890.1	TBL21	TRICHOME BIREFRINGENCE-LIKE 21	Os01g46400.1	expressed protein
Sb01g049520	2352	1785	8374	238	131	125	247.485	207.429	733.791	22.0961	13.4609	14.7353	4.47e-22	4.28e-21	27.7201	2.43432e-05	0.000144561	20.8167	0.00017457	0.000761043	22.5311	yes	no			KOG2289			GO:0004252,GO:0016021	AT1G63120.1	ATRBL2,RBL2	RHOMBOID-like 2	Os03g02530.1	OsRhmbd7 - Putative Rhomboid homologue, expressed
Sb05g004610	2762	2362	4030	786	728	603	290.627	274.48	353.138	72.9727	74.8057	71.0831	4.58e-22	4.38e-21	4.76844	1.72162e-06	2.48409e-05	4.24149	1.93195e-06	5.75486e-05	4.68587	yes	no			KOG0032	2.7.11.1	K13412	GO:0004672,GO:0005524,GO:0006468	AT4G09570.1	ATCPK4,CPK4	calcium-dependent protein kinase 4	Os11g07040.1	CAMK_CAMK_like.43 - CAMK includes calcium/calmodulin depedent protein kinases, expressed
Sb10g028600	599	423	1425	66	75	40	63.0288	49.1554	124.869	6.12748	7.70663	4.71529	4.72e-22	4.52e-21	14.791	1.42665e-05	9.83369e-05	12.1948	0.00192562	0.00464797	13.3083	yes	no	PF00004	PTHR23070,PTHR23070:SF1	KOG0743			GO:0005524	AT3G28580.1		P-loop containing nucleoside triphosphate hydrolases superfamily protein	Os06g48250.1	ATPase, putative, expressed
Sb10g010040	353	336	827	31	49	15	37.1438	39.0454	72.4678	2.87806	5.035	1.76824	4.96e-22	4.74e-21	17.6206	1.86789e-05	0.000118278	16.208	0.00229496	0.00536205	17.3854	yes	no	PF00141			1.11.1.7	K00430	GO:0004601,GO:0020037,GO:0006979,GO:0055114	AT1G68850.1		Peroxidase superfamily protein	Os06g16350.1	peroxidase precursor, putative, expressed
Sb03g030800	1581	1058	2585	288	269	236	166.358	122.947	226.517	26.7381	27.6411	27.8202	4.97e-22	4.74e-21	7.18518	5.74333e-06	5.18579e-05	6.18142	1.65472e-05	0.000167921	6.84222	yes	no				2.4.1.-	K11000	GO:0003843,GO:0006075,GO:0000148,GO:0016020	AT4G03550.1	ATGSL05,ATGSL5,GSL05,GSL5,PMR4	glucan synthase-like 5	Os01g55040.1	1,3-beta-glucan synthase component, putative, expressed
Sb07g019360	272	295	286	77	61	56	28.6208	34.2809	25.0614	7.14872	6.26806	6.60141	5.98e-22	5.68e-21	4.90563	2.06955e-06	2.76017e-05	4.43269	3.65106e-05	0.000266746	4.84729	yes	no			KOG3358			GO:0016020	AT2G25110.1	AtSDF2,ATSDL,SDF2	stromal cell-derived factor 2-like protein precursor	Os08g17680.1	stromal cell-derived factor 2-like protein precursor, putative, expressed
Sb04g021040	940	740	1559	226	176	164	98.91	85.9928	136.611	20.982	18.0849	19.3327	6.23e-22	5.92e-21	6.28665	3.6175e-06	3.81257e-05	5.49688	2.0822e-05	0.000187423	6.06611	yes	no							AT2G33490.1		hydroxyproline-rich glycoprotein family protein	Os04g32370.1	hydroxyproline-rich glycoprotein family protein, putative, expressed
Sb02g031090	807	783	2127	141	116	122	84.9153	90.9897	186.383	13.0905	11.9196	14.3816	6.33e-22	6e-21	10.6609	1.22679e-05	8.87167e-05	8.76191	0.000245087	0.000959629	9.73788	yes	no			KOG4306				AT4G38690.1		PLC-like phosphodiesterases superfamily protein	Os09g36520.1	ki1 protein, putative, expressed
Sb05g013190	909	740	661	168	134	168	95.648	85.9928	57.9217	15.5972	13.7692	19.8042	7.23e-22	6.85e-21	5.41758	1.59448e-05	0.000106115	4.89915	5.8865e-06	9.73795e-05	5.4741	yes	no			KOG1677			GO:0003676,GO:0008270	AT3G02830.1	ZFN1	zinc finger protein 1	Os11g28270.1	zinc finger C-x8-C-x5-C-x3-H type family protein, expressed
Sb08g017810	674	481	353	71	78	43	70.9205	55.8953	30.9325	6.59168	8.0149	5.06894	7.25e-22	6.87e-21	8.80564	2.49302e-05	0.000147292	7.81679	0.000317525	0.00116126	8.47768	yes	no	PF07887						AT4G25800.2		Calmodulin-binding protein	Os12g36940.1	calmodulin binding protein, putative, expressed
Sb02g041610	1077	894	734	248	173	146	113.326	103.889	64.3185	23.0245	17.7766	17.2108	7.59e-22	7.18e-21	5.36559	2.33409e-05	0.000140375	4.83193	9.16292e-06	0.000123022	5.26953	yes	no			KOG1282			GO:0004185,GO:0006508	AT3G63470.1	scpl40	serine carboxypeptidase-like 40	Os07g46350.1	OsSCP40 - Putative Serine Carboxypeptidase homologue, expressed
Sb10g031130	430	389	938	67	64	58	45.246	45.2043	82.1944	6.22032	6.57632	6.83718	8.11e-22	7.65e-21	10.1306	3.47296e-06	3.7109e-05	8.5663	0.000708853	0.00214742	9.49789	yes	no	PF01476	PTHR20932				GO:0016998	AT5G23130.1		Peptidoglycan-binding LysM domain-containing protein	Os06g51360.1	lysM domain containing protein, putative, expressed
Sb04g031220	255	393	556	50	55	46	26.832	45.6692	48.7208	4.64203	5.65153	5.42259	8.2e-22	7.73e-21	8.80769	4.68997e-06	4.53527e-05	7.60673	0.000995835	0.00279051	8.381	yes	no							AT2G35200.1			Os02g46620.1	expressed protein
Sb01g007080	1082	1032	1161	295	293	277	113.852	119.925	101.735	27.388	30.1072	32.6534	8.29e-22	7.8e-21	4.18255	2.1556e-06	2.82223e-05	3.78363	3.65635e-07	2.77643e-05	4.19676	yes	no			KOG0171	3.4.21.89	K03100		AT1G06870.1		Peptidase S24/S26A/S26B/S26C family protein	Os03g55640.1	OsSigP2 - Putative Type I Signal Peptidase homologue; employs a putative Ser/Lys catalytic dyad, expressed
Sb03g039930	923	833	1450	210	252	188	97.1212	96.8	127.06	19.4965	25.8943	22.1619	8.74e-22	8.22e-21	5.41685	3.38059e-06	3.63738e-05	4.82174	8.21601e-06	0.000114099	5.34582	yes	no			KOG3058				AT3G54020.1	AtIPCS1	Arabidopsis Inositol phosphorylceramide synthase 1	Os01g63060.1	phosphatidic acid phosphatase-related, putative, expressed
Sb07g017590	416	333	500	92	84	75	43.7729	38.6968	43.8137	8.54133	8.63143	8.84118	8.82e-22	8.28e-21	5.48057	3.43275e-07	9.42642e-06	4.91752	1.14961e-05	0.000139859	5.44517	yes	no			KOG1187			GO:0004672,GO:0005524,GO:0006468,GO:0005515	AT2G24230.1		Leucine-rich repeat protein kinase family protein	Os08g17410.1	BRASSINOSTEROID INSENSITIVE 1 precursor, putative, expressed
Sb01g010770	1138	1067	1294	322	301	292	119.744	123.992	113.39	29.8947	30.9293	34.4216	1.15e-21	1.08e-20	4.22147	1.29343e-06	2.11329e-05	3.81644	3.39781e-07	2.71356e-05	4.22972	yes	no			KOG3140				AT4G09580.1		SNARE associated Golgi protein family	Os03g49700.1	SNARE associated Golgi protein, putative, expressed
Sb02g038170	2166	1687	8053	132	30	39	227.914	196.04	705.663	12.255	3.08265	4.59741	1.17e-21	1.09e-20	66.0702	2.38175e-05	0.000141985	57.3259	0.00139852	0.00364646	60.773	yes	no					K14487		AT4G37390.1	AUR3,BRU6,GH3-2,GH3.2,YDK1	Auxin-responsive GH3 family protein	Os07g40290.1	OsGH3.8 - Probable indole-3-acetic acid-amido synthetase, expressed
Sb10g022000	959	949	1516	290	264	205	100.909	110.28	132.843	26.9238	27.1273	24.1659	1.22e-21	1.14e-20	4.99969	1.88874e-06	2.60764e-05	4.44779	5.16841e-06	9.10351e-05	4.89922	yes	no	PF00314						AT1G20030.2		Pathogenesis-related thaumatin superfamily protein	Os10g05660.1	thaumatin, putative, expressed
Sb01g039320	2803	2525	3883	816	819	667	294.941	293.421	340.257	75.7579	84.1564	78.6275	1.31e-21	1.22e-20	4.4149	1.44616e-06	2.22177e-05	3.95262	1.09106e-06	4.55875e-05	4.3696	yes	no			KOG0704		K12492	GO:0008060,GO:0008270,GO:0032312	AT2G37550.1	AGD7,ASP1	ARF-GAP domain 7	Os03g17020.1	GTPase-activating protein, putative, expressed
Sb03g027070	239	198	231	26	62	25	25.1484	23.0089	20.2419	2.41385	6.37081	2.94706	1.48e-21	1.38e-20	6.53473	7.90211e-05	0.000346288	6.43105	0.000113226	0.000562425	7.08912	yes	no			KOG0472			GO:0005515	AT2G34930.1		disease resistance family protein / LRR family protein	Os01g41770.1	leucine rich repeat protein, putative, expressed
Sb04g030360	1203	1069	1661	325	337	250	126.584	124.225	145.549	30.1732	34.6285	29.4706	1.5e-21	1.39e-20	4.76714	1.35654e-06	2.15892e-05	4.27353	1.7267e-06	5.51591e-05	4.71975	yes	no			KOG1840			GO:0005515	AT3G27960.1		Tetratricopeptide repeat (TPR)-like superfamily protein	Os02g47880.1	tetratricopeptide repeat domain containing protein, expressed
Sb07g026510	572	665	1692	106	45	42	60.1878	77.2773	148.265	9.8411	4.62398	4.95106	1.55e-21	1.44e-20	16.9418	2.02983e-05	0.000126112	14.7506	0.00148849	0.00382506	15.8083	yes	no					K13456		AT3G25070.1	RIN4	RPM1 interacting protein 4	Os08g41470.2	proteophosphoglycan ppg4, putative, expressed
Sb09g024370	378	301	893	54	27	23	39.7744	34.9782	78.2512	5.01339	2.77439	2.71129	1.59e-21	1.48e-20	16.6934	1.0338e-05	7.85012e-05	14.4164	0.00339541	0.00738955	15.5609	yes	no	PF00656					GO:0004197,GO:0006508	AT1G79330.1	AMC6,ATMC5,ATMCP2B,MC5	metacaspase 5	Os05g41670.1	ICE-like protease p20 domain containing protein, putative, expressed
Sb04g029890	256	225	331	57	69	55	26.9372	26.1465	29.0047	5.29191	7.0901	6.48353	1.63e-21	1.52e-20	4.93117	1.93648e-06	2.63816e-05	4.44256	6.86119e-05	0.000398352	4.94229	yes	no			KOG1237			GO:0005215,GO:0006857,GO:0016020,GO:0055085,GO:0016021	AT1G32450.1	NRT1.5	nitrate transporter 1.5	Os02g48570.1	peptide transporter PTR2, putative, expressed
Sb09g023210	3495	3188	4314	1135	987	925	367.756	370.466	378.024	105.374	101.419	109.041	1.73e-21	1.6e-20	3.98942	1.20303e-06	2.02758e-05	3.59499	4.15131e-07	2.94262e-05	3.97627	yes	no	PF03081	PTHR12542,PTHR12542:SF7	KOG2344			GO:0006887,GO:0000145	AT5G58430.1	ATEXO70B1,EXO70B1	exocyst subunit exo70 family protein B1	Os05g39610.1	exo70 exocyst complex subunit domain containing protein, expressed
Sb09g005020	563	386	1092	93	65	46	59.2408	44.8557	95.6891	8.63417	6.67908	5.42259	1.74e-21	1.61e-20	11.0385	9.75751e-06	7.57065e-05	9.46898	0.000838317	0.00244296	10.2665	yes	no	PF07765	PTHR18937,PTHR18937:SF118				GO:0016032	AT5G58320.2		Kinase interacting (KIP1-like) family protein	Os05g07680.1	KIP1, putative, expressed
Sb03g011460	1445	1203	1304	370	359	304	152.048	139.796	114.266	34.351	36.8891	35.8362	1.86e-21	1.72e-20	4.24204	3.07182e-06	3.42265e-05	3.82905	2.25108e-07	2.48369e-05	4.23554	yes	no			KOG1058			GO:0006886,GO:0016192,GO:0030117,GO:0005515,GO:0005198,GO:0030126	AT4G31480.1		Coatomer, beta subunit	Os01g17430.1	coatomer subunit beta-1, putative, expressed
Sb02g023910	365	570	708	53	9	15	38.4065	66.2377	62.0402	4.92055	0.924796	1.76824	1.95e-21	1.8e-20	24.3709	4.50289e-05	0.000224891	27.3399	0.000993287	0.00278674	28.5942	yes	no			KOG3183			GO:0008270	AT3G28210.1	PMZ,SAP12	zinc finger (AN1-like) family protein	Os09g21710.1	AN1-like zinc finger domain containing protein, expressed
Sb02g034370	2201	1764	1398	303	163	78	231.597	204.988	122.503	28.1307	16.7491	9.19482	2.16e-21	1.99e-20	11.3765	5.12088e-05	0.000247728	11.2067	1.86076e-05	0.000177712	11.7262	yes	no			KOG0189	1.8.4.9	K05907	GO:0045454,GO:0003824,GO:0008152	AT4G21990.1	APR3,ATAPR3,PRH-26,PRH26	APS reductase 3	Os07g32570.1	OsAPRL1 adenosine 5\'-phosphosulfate reductase-like OsAPRL1, expressed
Sb02g026400	3251	2692	4584	917	827	798	342.081	312.828	401.684	85.1348	84.9784	94.0701	2.42e-21	2.23e-20	4.54274	2.30731e-06	2.91455e-05	4.04942	2.11969e-06	6.09814e-05	4.47877	yes	no			KOG0171	3.4.21.89	K03100		AT1G06870.1		Peptidase S24/S26A/S26B/S26C family protein	Os09g28000.1	OsSigP6 - Putative Type I Signal Peptidase homologue; employs a putative Ser/Lys catalytic dyad, expressed
Sb01g039220	1734	1398	3419	369	283	272	182.457	162.457	299.598	34.2582	29.0797	32.064	2.46e-21	2.26e-20	7.76417	6.92827e-06	5.88299e-05	6.6333	1.91028e-05	0.000179506	7.32034	yes	no			KOG0747	4.2.1.76	K12450	GO:0003824,GO:0050662,GO:0044237	AT1G78570.1	ATRHM1,RHM1,ROL1	rhamnose biosynthesis 1	Os03g17000.2	NAD dependent epimerase/dehydratase family domain containing protein, expressed
Sb01g004740	2773	2275	6459	564	282	289	291.784	264.37	565.985	52.3621	28.9769	34.068	2.64e-21	2.42e-20	11.2173	2.07627e-05	0.000128352	9.60872	3.41251e-05	0.000258491	10.5465	yes	no			KOG0743			GO:0005524	AT5G40010.1	AATP1	AAA-ATPase 1	Os03g58790.1	ATPase, putative, expressed
Sb04g020990	2694	2497	3974	797	748	685	283.472	290.168	348.231	73.9939	76.8608	80.7494	2.76e-21	2.52e-20	4.52203	1.79009e-06	2.55522e-05	4.03237	1.8056e-06	5.53877e-05	4.4604	yes	no			KOG1187	2.7.11.1	K13430	GO:0004672,GO:0005524,GO:0006468	AT5G13160.1	PBS1	Protein kinase superfamily protein	Os02g30900.1	protein kinase domain containing protein, expressed
Sb03g037940	1452	1328	1638	451	285	306	152.784	154.322	143.534	41.8711	29.2852	36.072	3.66e-21	3.34e-20	4.72046	3.07388e-06	3.42265e-05	4.31613	1.08748e-06	4.55875e-05	4.76315	yes	no						GO:0003677,GO:0006355	AT5G08790.1	anac081,ATAF2	NAC (No Apical Meristem) domain transcriptional regulator superfamily protein	Os01g60020.1	NAC domain transcription factor, putative, expressed
Sb04g029670	324	333	365	43	10	4	34.0924	38.6968	31.984	3.99214	1.02755	0.471529	3.8e-21	3.46e-20	20.6682	0.000138536	0.000533857	27.9538	0.000130414	0.000620522	28.453	yes	no			KOG1339				AT5G10770.1		Eukaryotic aspartyl protease family protein	Os02g48870.1	aspartic proteinase nepenthesin-2 precursor, putative, expressed
Sb03g045360	462	391	572	70	96	84	48.6132	45.4368	50.1228	6.49884	9.86449	9.90212	4.96e-21	4.5e-20	6.22314	2.88208e-06	3.3044e-05	5.67018	1.17117e-05	0.000140803	6.38051	yes	no							AT3G56590.1		hydroxyproline-rich glycoprotein family protein	Os01g71220.1	zinc finger protein, putative, expressed
Sb02g035480	763	631	1994	93	106	106	80.2854	73.3263	174.729	8.63417	10.892	12.4955	5.93e-21	5.37e-20	11.9348	1.99893e-05	0.000124533	9.71633	0.000572942	0.00181943	10.9357	yes	no						GO:0004553,GO:0005975	AT5G55180.1		O-Glycosyl hydrolases family 17 protein	Os07g35350.2	glucan endo-1,3-beta-glucosidase precursor, putative, expressed
Sb06g027830	1019	850	1363	288	288	195	107.223	98.7755	119.436	26.7381	29.5935	22.9871	6.05e-21	5.48e-20	4.64721	2.64751e-06	3.13238e-05	4.17971	3.30629e-06	7.52567e-05	4.59801	yes	no							AT1G16860.1		Ubiquitin-specific protease family C19-related protein	Os08g13350.1	expressed protein
Sb01g046410	1321	734	1951	90	45	136	139	85.2956	170.961	8.35565	4.62398	16.032	6.4e-21	5.79e-20	15.5965	4.34364e-05	0.000219169	15.0575	0.000156896	0.00070756	17.2633	yes	no			KOG0236			GO:0005215,GO:0006810,GO:0055085,GO:0016021	AT3G51895.1	AST12,SULTR3;1	sulfate transporter 3;1	Os03g06520.1	sulfate transporter, putative, expressed
Sb03g042020	1195	1067	1091	157	225	253	125.742	123.992	95.6014	14.576	23.1199	29.8242	6.43e-21	5.81e-20	5.73892	3.21946e-05	0.000177636	5.37772	5.32048e-06	9.12757e-05	6.0969	yes	no							AT1G24160.2			Os01g66200.1	expressed protein
Sb05g024090	766	564	567	120	155	102	80.6011	65.5405	49.6847	11.1409	15.927	12.024	6.85e-21	6.17e-20	5.57696	1.12932e-05	8.32342e-05	5.05047	7.50197e-06	0.000108692	5.58015	yes	no			KOG1187			GO:0004672,GO:0005524,GO:0006468,GO:0005515	AT5G10290.1		leucine-rich repeat transmembrane protein kinase family protein	Os11g39370.1	BRASSINOSTEROID INSENSITIVE 1-associated receptor kinase 1 precursor, putative, expressed
Sb06g017920	292	292	309	86	60	62	30.7252	33.9323	27.0768	7.98429	6.1653	7.30871	7.07e-21	6.36e-20	4.77911	2.3928e-06	2.97143e-05	4.34823	2.21574e-05	0.000194448	4.76617	yes	no			KOG4282				AT3G14180.1		sequence-specific DNA binding transcription factors	Os04g36790.1	transcription factor like protein, putative, expressed
Sb01g043150	10068	9144	10497	2829	2251	1785	1059.39	1062.59	919.824	262.646	231.302	210.42	7.21e-21	6.49e-20	4.84421	1.28522e-06	2.1073e-05	4.3999	2.17171e-07	2.48369e-05	4.87016	yes	no			KOG2666	1.1.1.22	K00012	GO:0016616,GO:0051287,GO:0055114	AT5G15490.1		UDP-glucose 6-dehydrogenase family protein	Os12g25690.1	UDP-glucose 6-dehydrogenase, putative, expressed
Sb04g029870	947	1084	786	227	187	205	99.6465	125.968	68.8751	21.0748	19.2152	24.1659	8.39e-21	7.53e-20	5.07918	2.38137e-05	0.000141985	4.52864	8.79794e-06	0.000119508	5.02282	yes	no							AT3G57930.2			Os02g48600.1	expressed protein
Sb04g027500	1890	1105	2178	166	200	294	198.872	128.408	190.852	15.4115	20.551	34.6574	8.59e-21	7.7e-20	8.32922	2.51947e-05	0.00014857	7.75076	1.38768e-05	0.000154142	8.82755	yes	no						GO:0008168,GO:0008152	AT1G78240.1	OSU1,QUA2,TSD2	S-adenosyl-L-methionine-dependent methyltransferases superfamily protein	Os02g51860.1	dehydration response related protein, putative, expressed
Sb01g047020	2894	2632	4218	996	729	587	304.516	305.856	369.612	92.4692	74.9084	69.1969	8.91e-21	7.97e-20	4.69744	3.94684e-06	4.01797e-05	4.22655	3.84283e-06	8.10934e-05	4.66084	yes	no			KOG1187			GO:0004672,GO:0005524,GO:0006468	AT4G00330.1	CRCK2	calmodulin-binding receptor-like cytoplasmic kinase 2	Os03g05470.1	tyrosine protein kinase domain containing protein, putative, expressed
Sb04g005280	1377	1641	1472	420	351	320	144.893	190.695	128.987	38.993	36.067	37.7224	9.47e-21	8.46e-20	4.60914	5.2338e-06	4.84252e-05	4.13376	1.19773e-06	4.64257e-05	4.56464	yes	no			KOG3498		K07342	GO:0006605,GO:0006886,GO:0016020	AT4G24920.1		secE/sec61-gamma protein transport protein	Os02g08180.1	protein transport protein SEC61 subunit gamma, putative, expressed
Sb03g002510	595	711	358	88	59	60	62.6079	82.6228	31.3706	8.16997	6.06255	7.07294	9.96e-21	8.88e-20	9.10202	3.69427e-05	0.000196349	7.85418	0.000662403	0.00203532	8.5539	yes	no						GO:0008270,GO:0005622	AT1G78600.2	DBB3,LZF1,STH3	light-regulated zinc finger protein 1	Os01g10580.1	B-box zinc finger family protein, putative, expressed
Sb01g027670	1323	1111	2578	319	177	174	139.211	129.105	225.903	29.6161	18.1876	20.5115	1.06e-20	9.42e-20	8.28642	1.15295e-05	8.47024e-05	7.28037	3.33093e-05	0.00025553	7.95589	yes	no							AT4G25030.2			Os10g43060.1	expressed protein
Sb03g028530	2293	2179	950	231	180	216	241.277	253.214	83.246	21.4462	18.4959	25.4626	1.19e-20	1.06e-19	9.67001	0.000125629	0.000495879	8.08733	0.000103263	0.000529806	9.00197	yes	no						GO:0003700,GO:0043565,GO:0006355	AT4G18170.1	ATWRKY28,WRKY28	WRKY DNA-binding protein 28	Os01g43650.1	WRKY11, expressed
Sb03g044530	1702	1389	6056	150	189	94	179.09	161.411	530.671	13.9261	19.4207	11.0809	1.23e-20	1.09e-19	23.0501	3.17851e-05	0.000176111	17.5077	0.00031351	0.00114978	18.9946	yes	no			KOG1021			GO:0016020	AT1G27440.1	ATGUT1,GUT2,IRX10	Exostosin family protein	Os01g70200.1	exostosin family domain containing protein, expressed
Sb09g028560	926	1187	1000	297	235	225	97.4368	137.937	87.6273	27.5736	24.1474	26.5235	1.24e-20	1.1e-19	4.61413	1.09019e-05	8.14406e-05	4.12281	4.61033e-06	8.77004e-05	4.54593	yes	no	PF00071	PTHR24073,PTHR24073:SF213	KOG0087		K07976	GO:0005525,GO:0007264,GO:0005622	AT5G60860.1	AtRABA1f,RABA1f	RAB GTPase homolog A1F	Os05g48980.1	ras-related protein, putative, expressed
Sb01g012340	378	284	272	61	76	35	39.7744	33.0027	23.8346	5.66327	7.80939	4.12588	1.55e-20	1.37e-19	6.07285	3.25786e-05	0.000179328	5.63337	0.000110252	0.000552691	6.09795	yes	no			KOG1187			GO:0004672,GO:0005524,GO:0006468	AT4G23180.1	CRK10,RLK4	cysteine-rich RLK (RECEPTOR-like protein kinase) 10	Os10g17960.1	TKL_IRAK_DUF26-lc.26 - DUF26 kinases have homology to DUF26 containing loci, expressed
Sb03g044440	697	845	1777	166	164	119	73.3407	98.1945	155.714	15.4115	16.8518	14.028	1.67e-20	1.47e-19	8.15167	1.36546e-05	9.53967e-05	6.86199	0.000158511	0.000711113	7.53535	yes	no						GO:0003677,GO:0006355	AT3G04070.2	anac047,NAC047	NAC domain containing protein 47	Os01g70110.1	No apical meristem protein, putative, expressed
Sb09g020396	335	276	338	88	65	72	35.2498	32.073	29.618	8.16997	6.67908	8.48753	1.82e-20	1.6e-19	4.65842	2.03907e-06	2.72582e-05	4.23178	1.37835e-05	0.000153933	4.67965	yes	no		PTHR23155,PTHR23155:SF141				GO:0005515	AT3G14470.1		NB-ARC domain-containing disease resistance protein	Os05g34220.1	vrga1, putative, expressed
Sb09g027440	819	647	1785	124	164	107	86.1779	75.1856	156.415	11.5122	16.8518	12.6134	2.01e-20	1.77e-19	8.96494	1.79251e-05	0.00011484	7.57192	0.000207256	0.000854933	8.38947	yes	no	PF03016	PTHR11062,PTHR11062:SF24	KOG1021			GO:0016020	AT5G61840.1	GUT1	Exostosin family protein	Os01g70200.1	exostosin family domain containing protein, expressed
Sb06g003190	327	350	528	27	70	41	34.408	40.6723	46.2672	2.5067	7.19285	4.83318	2.3e-20	2.02e-19	9.53594	3.51064e-05	0.000188865	9.19362	0.000189239	0.000799474	10.2849	yes	no							AT1G20225.1		Thioredoxin superfamily protein	Os04g15690.1	DSBA-like thioredoxin domain containing protein, expressed
Sb07g025590	461	414	700	101	109	68	48.508	48.1095	61.3391	9.3769	11.2003	8.016	2.31e-20	2.03e-19	6.27272	1.88635e-06	2.60764e-05	5.62682	3.86163e-05	0.000276248	6.15352	yes	no			KOG1187			GO:0004672,GO:0005524,GO:0006468	AT3G59350.3		Protein kinase superfamily protein	Os09g33860.1	protein kinase, putative, expressed
Sb02g028240	2856	3263	4721	989	506	563	300.518	379.182	413.689	91.8193	51.9941	66.3678	2.37e-20	2.07e-19	5.89856	1.34276e-05	9.4524e-05	5.388	1.26855e-05	0.000147735	5.9433	yes	no			KOG3173			GO:0008270,GO:0003677	AT3G12630.1		A20/AN1-like zinc finger family protein	Os09g31200.1	AN1-like zinc finger domain containing protein, expressed
Sb01g037810	481	401	981	87	83	72	50.6124	46.5988	85.9624	8.07713	8.52867	8.48753	2.49e-20	2.18e-19	8.39903	5.2288e-06	4.84252e-05	7.13308	0.000454094	0.00152142	7.90483	yes	no			KOG0698			GO:0003824	AT1G09160.2		Protein phosphatase 2C family protein	Os03g18970.1	protein phosphotase protein, putative, expressed
Sb10g022990	1467	1632	1516	457	401	314	154.363	189.649	132.843	42.4281	41.2048	37.0151	2.6e-20	2.27e-19	4.42089	5.14037e-06	4.78045e-05	3.98255	8.48319e-07	4.12033e-05	4.39113	yes	no	PF01152					GO:0019825,GO:0015671	AT4G32690.1	ATGLB3,GLB3	hemoglobin 3	Os06g39140.1	hemoglobin-like protein HbO, putative, expressed
Sb01g034570	285	222	519	41	51	47	29.9887	25.7978	45.4786	3.80646	5.24051	5.54047	2.77e-20	2.42e-19	7.98845	8.03486e-06	6.56392e-05	6.92309	0.00108773	0.00298924	7.76621	yes	no			KOG1187			GO:0004672,GO:0005524,GO:0006468	AT1G61590.1		Protein kinase superfamily protein	Os03g24930.1	tyrosine protein kinase domain containing protein, putative, expressed
Sb01g028700	3626	3235	8094	413	201	523	381.54	375.928	709.256	38.3432	20.6538	61.6525	3.06e-20	2.66e-19	14.0191	3.79639e-05	0.000200305	12.9826	3.42094e-05	0.000258707	14.489	yes	no				3.2.1.2	K01177	GO:0016161,GO:0000272	AT4G17090.1	BAM3,BMY8,CT-BMY	chloroplast beta-amylase	Os10g41550.1	beta-amylase, putative, expressed
Sb03g007910	471	339	1126	66	60	43	49.5602	39.394	98.6684	6.12748	6.1653	5.06894	3.62e-20	3.14e-19	12.5023	1.34785e-05	9.48102e-05	10.1615	0.00269364	0.00609375	11.1506	yes	no			KOG4698			GO:0016757	AT3G18180.1		Glycosyltransferase family 61 protein	Os01g02940.1	glycosyltransferase protein, putative, expressed
Sb04g031200	484	376	1236	77	44	33	50.9281	43.6937	108.307	7.14872	4.52122	3.89012	3.77e-20	3.26e-19	15.0359	1.95424e-05	0.000122325	12.5731	0.00312144	0.00688008	13.5947	yes	no						GO:0004221,GO:0006511	AT5G46740.1	UBP21	ubiquitin-specific protease 21	Os02g46650.1	ubiquitin carboxyl-terminal hydrolase domain containing protein, expressed
Sb04g023510	1616	1319	4978	186	216	177	170.041	153.276	436.209	17.2683	22.1951	20.8652	3.86e-20	3.33e-19	14.7359	2.92148e-05	0.000165939	11.4247	0.000145412	0.000670436	12.6783	yes	no			KOG0698			GO:0003824	AT1G47380.1		Protein phosphatase 2C family protein	Os02g35910.1	protein phosphotase protein, putative, expressed
Sb04g031190	743	614	1259	180	186	139	78.181	71.3508	110.323	16.7113	19.1124	16.3856	4.94e-20	4.24e-19	5.69036	5.2377e-06	4.84252e-05	4.97494	3.58139e-05	0.000264724	5.49598	yes	no			KOG4593			GO:0016032	AT1G65010.1		Plant protein of unknown function (DUF827)	Os04g50204.1	protein transport protein-related, putative, expressed
Sb01g041360	402	366	508	85	55	88	42.2998	42.5316	44.5147	7.89145	5.65153	10.3736	6.06e-20	5.18e-19	6.11765	7.28323e-06	6.10053e-05	5.66109	2.01691e-05	0.000184037	6.33629	yes	no										Os03g13870.1	expressed protein
Sb03g013510	618	494	418	117	101	69	65.028	57.406	36.6282	10.8623	10.3783	8.13388	6.06e-20	5.18e-19	5.98353	1.3848e-05	9.62397e-05	5.38136	3.44118e-05	0.000259587	5.8386	yes	no			KOG4658			GO:0005515,GO:0043531	AT3G07040.1	RPM1,RPS3	NB-ARC domain-containing disease resistance protein	Os01g23380.1	stripe rust resistance protein Yr10, putative, expressed
Sb10g027970	6120	4487	12722	1217	1012	928	643.967	521.419	1114.8	112.987	103.988	109.395	6.49e-20	5.54e-19	8.06069	1.52849e-05	0.000102981	6.73987	1.7979e-05	0.000175506	7.44031	yes	no	PF03360	PTHR10896,PTHR10896:SF1	KOG1476			GO:0015018,GO:0016020	AT5G67230.1	I14H,IRX14-L	Nucleotide-diphospho-sugar transferases superfamily protein	Os06g47340.1	glycosyltransferase family 43 protein, putative, expressed
Sb01g036260	2486	1719	3541	591	508	514	261.585	199.759	310.288	54.8688	52.1996	60.5915	6.73e-20	5.74e-19	5.24046	6.02061e-06	5.3598e-05	4.6127	7.33353e-06	0.000107383	5.10217	yes	no			KOG1187			GO:0004672,GO:0005524,GO:0006468	AT3G51550.1	FER	Malectin/receptor-like protein kinase family protein	Os01g56330.1	TKL_IRAK_CrRLK1L-1.5 - The CrRLK1L-1 subfamily has homology to the CrRLK1L homolog, expressed
Sb03g034490	1394	1388	1264	437	267	259	146.681	161.295	110.761	40.5713	27.4356	30.5315	6.96e-20	5.93e-19	4.73131	1.48471e-05	0.000100838	4.32734	3.10121e-06	7.25831e-05	4.75859	yes	no							AT1G28280.2		VQ motif-containing protein	Os01g54400.1	VQ domain containing protein, putative, expressed
Sb04g003150	1432	1355	2586	361	386	302	150.68	157.46	226.604	33.5154	39.6635	35.6005	8.15e-20	6.93e-19	5.62621	5.08525e-06	4.7682e-05	4.92425	1.10764e-05	0.000136815	5.4442	yes	no						GO:0001671,GO:0051087	AT5G58110.1		chaperone binding;ATPase activators	Os02g04650.1	activator of 90 kDa heat shock protein ATPase homolog, putative, expressed
Sb10g030770	335	261	497	84	59	42	35.2498	30.3299	43.5508	7.79861	6.06255	4.95106	8.32e-20	7.07e-19	6.56097	5.12647e-06	4.77303e-05	5.92737	0.000225436	0.000906439	6.42682	yes	no	PF02365					GO:0003677,GO:0006355	AT2G17040.1	anac036,NAC036	NAC domain containing protein 36	Os06g51070.1	no apical meristem protein, putative, expressed
Sb06g018350	742	744	587	10	68	33	78.0757	86.4577	51.4373	0.928406	6.98734	3.89012	8.66e-20	7.34e-19	20.466	0.000183196	0.000665943	24.2955	0.000134616	0.000634969	27.3801	yes	no						GO:0005507,GO:0009055	AT2G02850.1	ARPN	plantacyanin	Os03g50160.1	plastocyanin-like domain containing protein, putative, expressed
Sb02g036730	1581	1257	4757	234	173	181	166.358	146.072	416.843	21.7247	17.7766	21.3367	1.06e-19	8.91e-19	13.9966	3.05246e-05	0.000171407	10.8852	0.000157126	0.00070764	12.0117	yes	no			KOG0032	2.7.11.1	K13412	GO:0004672,GO:0005524,GO:0006468	AT5G12480.1	CPK7	calmodulin-domain protein kinase 7	Os07g38120.1	CAMK_CAMK_like.34 - CAMK includes calcium/calmodulin depedent protein kinases, expressed
Sb06g005640	514	506	545	114	133	102	54.0848	58.8005	47.7569	10.5838	13.6664	12.024	1.1e-19	9.23e-19	4.97164	1.81605e-06	2.56769e-05	4.50916	2.28275e-06	6.31267e-05	4.99138	yes	no							AT1G17200.1		Uncharacterised protein family (UPF0497)	Os04g21320.1	membrane associated DUF588 domain containing protein, putative, expressed
Sb07g028620	5457	3852	3504	1253	937	609	574.204	447.628	307.046	116.329	96.2815	71.7904	1.13e-19	9.47e-19	5.17152	5.78197e-05	0.000272418	4.69006	1.06855e-05	0.000134385	5.17166	yes	no							AT1G55740.1	AtSIP1,SIP1	seed imbibition 1	Os08g38710.1	uncharacterized glycosyltransferase, putative, expressed
Sb02g042910	2015	1883	2810	682	437	439	212.025	218.817	246.233	63.3173	44.904	51.7504	1.13e-19	9.48e-19	4.78835	3.58913e-06	3.79563e-05	4.33747	3.21254e-06	7.42169e-05	4.78594	yes	no			KOG0583			GO:0004672,GO:0005524,GO:0006468,GO:0007165	AT4G18700.1	ATWL4,CIPK12,SnRK3.9,WL4	CBL-interacting protein kinase 12	Os07g48090.1	CAMK_KIN1/SNF1/Nim1_like.30 - CAMK includes calcium/calmodulin depedent protein kinases, expressed
Sb09g013790	540	477	378	96	71	87	56.8206	55.4305	33.1231	8.91269	7.29561	10.2558	1.17e-19	9.84e-19	6.0903	1.49238e-05	0.000101211	5.47005	4.64705e-05	0.000308163	6.06769	yes	no	PF00860	PTHR11119,PTHR11119:SF9			K06901	GO:0055085,GO:0016020,GO:0006810,GO:0005215	AT3G10960.1	ATAZG1,AZG1	AZA-guanine resistant1	Os05g26840.1	permease domain containing protein, putative, expressed
Sb03g037080	4841	5487	9845	1483	978	1103	509.386	637.625	862.691	137.683	100.494	130.024	1.18e-19	9.91e-19	6.24605	1.02817e-05	7.82661e-05	5.47119	1.24843e-05	0.000146213	6.04857	yes	no						GO:0003700,GO:0006355	AT5G44210.1	ATERF-9,ATERF9,ERF9	erf domain protein 9	Os01g58420.1	AP2 domain containing protein, expressed
Sb03g040050	622	679	754	197	166	154	65.4489	78.9042	66.071	18.2896	17.0573	18.1539	1.19e-19	9.98e-19	4.42279	1.45564e-06	2.22526e-05	3.98574	1.90885e-06	5.72283e-05	4.39584	yes	no			KOG1638	1.3.99.-	K09591	GO:0016627,GO:0006629,GO:0005737,GO:0016021	AT2G38050.1	ATDET2,DET2,DWF6	3-oxo-5-alpha-steroid 4-dehydrogenase family protein	Os01g63260.1	3-oxo-5-alpha-steroid 4-dehydrogenase, putative, expressed
Sb05g027600	2130	2094	3183	732	524	500	224.126	243.336	278.918	67.9593	53.8437	58.9412	1.21e-19	1.01e-18	4.68277	2.67125e-06	3.15242e-05	4.20115	3.02163e-06	7.21781e-05	4.63851	yes	no			KOG3230			GO:0015031	AT2G06530.1	VPS2.1	SNF7 family protein	Os11g47710.1	SNF7 domain containing protein, putative, expressed
Sb06g025790	674	637	1901	103	129	92	70.9205	74.0236	166.58	9.56258	13.2554	10.8452	1.3e-19	1.08e-18	10.7707	2.66822e-05	0.000155296	8.73348	0.00068275	0.00208695	9.69536	yes	no						GO:0005515	AT4G23060.1	IQD22	IQ-domain 22	Os04g48160.1	IQ calmodulin-binding motif family protein, putative, expressed
Sb03g042700	1441	906	3838	163	173	137	151.627	105.283	336.314	15.133	17.7766	16.1499	1.34e-19	1.12e-18	14.1169	3.62587e-05	0.000193603	10.8947	0.000317641	0.00116126	12.0577	yes	no			KOG4462				AT3G25500.1	AFH1,AHF1,ATFH1,FH1	formin homology 1	Os01g67240.1	formin-like protein 1 precursor, putative, expressed
Sb09g022750	855	701	794	209	245	162	89.966	81.4608	69.5761	19.4037	25.175	19.0969	1.48e-19	1.23e-18	4.23791	7.2789e-06	6.10053e-05	3.85722	1.34552e-06	4.80149e-05	4.24856	yes	no	PF06814	PTHR21229,PTHR21229:SF2	KOG2569			GO:0016021	AT5G18520.1		Lung seven transmembrane receptor family protein	Os05g38720.1	Lung seven transmembrane receptor domain containing protein, putative, expressed
Sb01g028720	826	840	1368	251	253	193	86.9145	97.6135	119.874	23.303	25.997	22.7513	1.51e-19	1.25e-18	4.81167	3.44178e-06	3.68515e-05	4.26343	1.06911e-05	0.000134385	4.70435	yes	no			KOG1546			GO:0004197,GO:0006508	AT1G02170.1	AMC1,ATMC1,ATMCPB1,LOL3,MCP1B	metacaspase 1	Os03g27210.1	LOL3, putative, expressed
Sb01g048570	1964	1598	2163	568	540	413	206.659	185.698	189.538	52.7334	55.4877	48.6854	1.64e-19	1.36e-18	4.17509	1.41808e-06	2.20026e-05	3.77143	3.2104e-07	2.62931e-05	4.16464	yes	no			KOG0032			GO:0004672,GO:0005524,GO:0006468	AT2G17290.1	ATCDPK3,ATCPK6,CPK6	Calcium-dependent protein kinase family protein	Os03g03660.2	CAMK_CAMK_like.17 - CAMK includes calcium/calmodulin depedent protein kinases, expressed
Sb04g001060	631	580	1387	163	109	89	66.3959	67.3998	121.539	15.133	11.2003	10.4915	1.73e-19	1.43e-18	7.96477	1.46824e-05	9.98659e-05	6.84216	0.000250389	0.000974215	7.43827	yes	no						GO:0016746,GO:0008152	AT1G01610.1	ATGPAT4,GPAT4	glycerol-3-phosphate acyltransferase 4	Os02g02340.1	glycerol-3-phosphate acyltransferase, putative, expressed
Sb01g034930	242	228	343	67	60	65	25.4641	26.4951	30.0562	6.22032	6.1653	7.66235	1.99e-19	1.65e-18	4.64702	2.32629e-06	2.92056e-05	4.16402	0.000121211	0.000590493	4.64117	yes	no			KOG0156			GO:0005506,GO:0009055,GO:0016705,GO:0020037,GO:0055114	AT5G06900.1	CYP93D1	cytochrome P450, family 93, subfamily D, polypeptide 1	Os06g01250.1	cytochrome P450, putative, expressed
Sb08g002750	201	240	229	39	50	60	21.1499	27.8896	20.0667	3.62078	5.13775	7.07294	2.06e-19	1.7e-18	4.93536	5.33911e-05	0.000255747	4.54949	0.000206571	0.000853175	5.0934	yes	no							AT5G58375.1		Methyltransferase-related protein	Os11g02200.1	expressed protein
Sb02g030970	789	716	3269	82	56	75	83.0212	83.2039	286.454	7.61293	5.75428	8.84118	2.22e-19	1.83e-18	24.0173	4.10369e-05	0.000211018	17.4865	0.00395888	0.00837719	19.4575	yes	no			KOG1187	2.7.1.-	K00924	GO:0004672,GO:0005524,GO:0006468	AT5G47070.1		Protein kinase superfamily protein	Os09g36320.1	tyrosine protein kinase domain containing protein, putative, expressed
Sb10g011830	243	177	389	45	52	48	25.5693	20.5686	34.087	4.17783	5.34326	5.65835	2.27e-19	1.87e-18	6.05844	9.67702e-06	7.53344e-05	5.29396	0.00094409	0.00268423	5.94129	yes	no	PF00150					GO:0005975,GO:0004553	AT4G28320.1		Glycosyl hydrolase superfamily protein	Os06g20620.1	OsMan07 - Endo-Beta-Mannanase, expressed
Sb03g032950	2486	2047	5451	559	423	481	261.585	237.875	477.657	51.8979	43.4654	56.7014	2.45e-19	2.01e-18	7.41567	2.21517e-05	0.000135184	6.25038	3.69629e-05	0.000268148	6.9122	yes	no			KOG2686			GO:0016773	AT1G74320.1		Protein kinase superfamily protein	Os01g51920.1	phosphotransferase, putative, expressed
Sb08g005000	813	594	899	114	72	157	85.5466	69.0267	78.777	10.5838	7.39836	18.5075	2.76e-19	2.27e-18	7.22721	3.47519e-05	0.000187774	6.95304	1.37003e-05	0.000153933	7.93753	yes	no			KOG1303				AT5G09220.1	AAP2	amino acid permease 2	Os12g08090.1	amino acid transporter, putative, expressed
Sb02g038440	261	196	520	25	50	22	27.4633	22.7765	45.5662	2.32101	5.13775	2.59341	2.79e-19	2.29e-18	10.9686	3.15324e-05	0.000175451	9.87105	0.00289182	0.00644451	10.8724	yes	no							AT5G09530.1		hydroxyproline-rich glycoprotein family protein	Os07g40870.1	igA FC receptor precursor, putative, expressed
Sb01g045720	3650	2425	3789	1010	953	830	384.065	281.801	332.02	93.769	97.9256	97.8424	2.91e-19	2.39e-18	3.88217	6.29355e-06	5.53689e-05	3.47729	1.66777e-06	5.40709e-05	3.8437	yes	no			KOG0637			GO:0055085,GO:0016021	AT2G02860.1	ATSUC3,ATSUT2,SUC3,SUT2	sucrose transporter 2	Os03g07480.2	sucrose transporter, putativ, expressed
Sb02g003010	13222	9092	27607	2145	1561	1552	1391.26	1056.55	2419.13	199.143	160.401	182.953	2.94e-19	2.41e-18	10.3562	1.13315e-05	8.34463e-05	8.61649	1.15524e-05	0.000139897	9.51162	yes	no			KOG1134			GO:0016020	AT1G30360.1	ERD4	Early-responsive to dehydration stress protein (ERD4)	Os07g05570.1	ERD4 protein, putative, expressed
Sb03g041400	733	462	1360	147	110	94	77.1287	53.6874	119.173	13.6476	11.3031	11.0809	3.12e-19	2.55e-18	7.96995	2.03861e-05	0.000126326	6.69566	0.000384718	0.00134087	7.36688	yes	no			KOG0230			GO:0016307,GO:0046488	AT4G33240.1	FAB1A	1-phosphatidylinositol-4-phosphate 5-kinases;zinc ion binding;1-phosphatidylinositol-3-phosphate 5-kinases	Os12g13440.1	phosphatidylinositol-4-phosphate 5-Kinase, putative, expressed
Sb04g001300	330	232	506	78	52	46	34.7237	26.9599	44.3394	7.24156	5.34326	5.42259	3.48e-19	2.84e-18	6.68703	6.22614e-06	5.49848e-05	5.90495	0.000530037	0.00171928	6.47755	yes	no			KOG1052			GO:0005215,GO:0006810,GO:0030288,GO:0004970,GO:0005234,GO:0016020	AT1G42540.1	ATGLR3.3,GLR3.3	glutamate receptor 3.3	Os02g02540.1	glutamate receptor, putative, expressed
Sb10g029620	268	261	288	63	79	67	28.1999	30.3299	25.2367	5.84896	8.11765	7.89812	3.71e-19	3.03e-18	4.31228	7.07166e-06	5.97191e-05	3.91959	3.25256e-05	0.000251647	4.36549	yes	no	PF02458					GO:0016747	AT5G17540.1		HXXXD-type acyl-transferase family protein	Os06g49660.1	transferase family protein, putative, expressed
Sb04g018520	1110	972	1130	310	287	312	116.798	112.953	99.0189	28.7806	29.4907	36.7793	4.13e-19	3.37e-18	3.88496	5.83519e-06	5.23938e-05	3.52956	8.61139e-07	4.12033e-05	3.92149	yes	no			KOG1339				AT1G05840.1		Eukaryotic aspartyl protease family protein	Os02g27360.1	aspartic proteinase-like protein 2 precursor, putative, expressed
Sb09g028500	1291	1614	1639	414	181	244	135.843	187.557	143.621	38.436	18.5987	28.7633	5.54e-19	4.5e-18	6.10227	2.8965e-05	0.000164924	5.71838	1.45687e-05	0.000159156	6.2903	yes	no	PF00462	PTHR10168:SF47,PTHR10168	KOG1752			GO:0009055,GO:0015035,GO:0045454	AT1G28480.1	GRX480,roxy19	Thioredoxin superfamily protein	Os01g47760.1	OsGrx_I1 - glutaredoxin subgroup III, expressed
Sb03g047200	2404	1942	1677	526	486	477	252.957	225.673	146.951	48.8341	49.939	56.2299	5.61e-19	4.55e-18	4.48111	2.67515e-05	0.000155474	4.00611	2.50902e-06	6.56599e-05	4.43804	yes	no			KOG1429		K12449	GO:0003824,GO:0050662,GO:0044237	AT1G08200.1	AXS2	UDP-D-apiose/UDP-D-xylose synthase 2	Os01g73790.1	NAD dependent epimerase/dehydratase family protein, putative, expressed
Sb02g043350	539	493	312	92	58	67	56.7154	57.2898	27.3397	8.54133	5.95979	7.89812	5.93e-19	4.8e-18	6.94	4.50289e-05	0.000224891	6.13458	0.000380129	0.00132988	6.72034	yes	no						GO:0005634	AT2G27050.1	AtEIL1,EIL1	ETHYLENE-INSENSITIVE3-like 1	Os07g48630.1	ethylene-insensitive 3, putative, expressed
Sb01g003000	270	339	386	11	32	46	28.4103	39.394	33.8242	1.02125	3.28816	5.42259	7.17e-19	5.79e-18	11.9552	0.000212931	0.000754484	12.9635	0.000308157	0.0011387	14.7761	yes	no						GO:0004867,GO:0005576				Os03g60840.1	BBTI13 - Bowman-Birk type bran trypsin inhibitor precursor, expressed
Sb02g037550	809	739	728	232	197	200	85.1257	85.8766	63.7927	21.539	20.2427	23.5765	7.76e-19	6.25e-18	4.01278	7.27638e-06	6.10053e-05	3.62389	1.27219e-06	4.73972e-05	4.01797	yes	no						GO:0008270,GO:0005622	AT5G66730.1		C2H2-like zinc finger protein	Os07g39310.1	ZOS7-06 - C2H2 zinc finger protein, expressed
Sb02g024750	693	663	346	96	87	69	72.9198	77.0449	30.3191	8.91269	8.93969	8.13388	8.06e-19	6.48e-18	7.60961	7.48079e-05	0.000332703	6.50596	0.000697137	0.0021221	7.10017	yes	no							AT2G24260.1	LRL1	LJRHL1-like 1	Os09g25040.1	joka8, putative, expressed
Sb06g002210	471	411	608	120	121	86	49.5602	47.7609	53.2774	11.1409	12.4334	10.1379	8.15e-19	6.55e-18	5.04726	8.8464e-07	1.65897e-05	4.54665	8.67045e-06	0.000118296	4.99458	yes	no			KOG1187			GO:0004672,GO:0005524,GO:0006468,GO:0005529	AT5G60900.1	RLK1	receptor-like protein kinase 1	Os04g12600.1	receptor-like protein kinase, putative, expressed
Sb01g009130	875	753	1337	246	213	234	92.0704	87.5035	117.158	22.8388	21.8868	27.5845	8.31e-19	6.68e-18	4.67433	5.41083e-06	4.97281e-05	4.15654	1.21094e-05	0.000143904	4.63165	yes	no			KOG0773				AT2G23760.3	BLH4,SAW2	BEL1-like homeodomain 4	Os03g52239.1	homeobox domain containing protein, expressed
Sb01g010110	437	338	1138	70	57	48	45.9826	39.2778	99.7199	6.49884	5.85704	5.65835	8.93e-19	7.16e-18	11.9089	1.90832e-05	0.000120509	9.54002	0.00335604	0.00732903	10.5183	yes	no			KOG1187	2.7.1.-	K00924	GO:0004672,GO:0005524,GO:0006468,GO:0005515	AT1G66150.1	TMK1	transmembrane kinase 1	Os03g50810.1	receptor protein kinase TMK1 precursor, putative, expressed
Sb02g032520	691	503	801	166	136	159	72.7093	58.4519	70.1895	15.4115	13.9747	18.7433	9.43e-19	7.54e-18	4.72859	3.82076e-06	3.93721e-05	4.26177	6.6224e-06	0.000102781	4.76776	yes	no			KOG4731				AT5G54830.1		DOMON domain-containing protein / dopamine beta-monooxygenase N-terminal domain-containing protein	Os09g38520.1	DOMON domain containing protein, expressed
Sb03g045730	625	423	496	117	94	113	65.7646	49.1554	43.4632	10.8623	9.65898	13.3207	9.86e-19	7.88e-18	5.22613	7.98954e-06	6.53844e-05	4.72555	1.01901e-05	0.000131024	5.278	yes	no						GO:0005515	AT2G41370.1	BOP2	Ankyrin repeat family protein / BTB/POZ domain-containing protein	Os01g72020.1	BTBA3 - Bric-a-Brac,Tramtrack, Broad Complex BTB domain with Ankyrin repeat region, expressed
Sb07g021540	1187	1124	2392	339	228	249	124.9	130.616	209.605	31.473	23.4282	29.3527	1.02e-18	8.14e-18	6.33191	1.23417e-05	8.91145e-05	5.4958	3.40298e-05	0.000257981	6.0731	yes	no							AT5G11000.1		Plant protein of unknown function (DUF868)	Os08g34120.1	expressed protein
Sb01g033580	2708	2097	4444	717	706	629	284.945	243.685	389.416	66.5667	72.5451	74.148	1.18e-18	9.37e-18	4.92284	1.03378e-05	7.85012e-05	4.29724	1.33438e-05	0.000152051	4.75139	yes	no			KOG2130			GO:0005515	AT1G78280.1		transferases, transferring glycosyl groups	Os03g27250.1	OsFBO14 - F-box and other domain containing protein, expressed
Sb04g008280	284	302	237	82	66	53	29.8834	35.0944	20.7677	7.61293	6.78183	6.24776	1.33e-18	1.06e-17	4.59866	1.98181e-05	0.0001238	4.1345	0.00016147	0.000719508	4.48773	yes	no							AT3G58800.1			Os02g13650.1	expressed protein
Sb03g038160	925	742	1323	235	78	96	97.3316	86.2252	115.931	21.8175	8.0149	11.3167	1.4e-18	1.11e-17	8.21441	4.14512e-05	0.000212745	8.0177	4.50726e-05	0.000302574	8.6153	yes	no			KOG0156	1.14.13.11	K00487	GO:0005506,GO:0009055,GO:0016705,GO:0020037,GO:0055114	AT2G30490.1	ATC4H,C4H,CYP73A5,REF3	cinnamate-4-hydroxylase	Os01g60450.1	cytochrome P450, putative, expressed
Sb04g033160	4691	4465	11521	1180	880	889	493.603	518.862	1009.55	109.552	90.4245	104.797	1.41e-18	1.12e-17	7.67069	2.34477e-05	0.000140686	6.39787	2.99408e-05	0.00023707	7.06597	yes	no			KOG0084		K07976	GO:0005525,GO:0007264,GO:0005622	AT1G02130.1	ARA-5,ARA5,ATRAB1B,ATRABD2A,RA-5,RABD2A	RAS 5	Os01g08450.1	ras-related protein, putative, expressed
Sb07g007640	941	664	1977	191	156	162	99.0152	77.1611	173.239	17.7325	16.0298	19.0969	1.55e-18	1.23e-17	7.6335	2.78761e-05	0.000159904	6.34603	0.000188031	0.000795396	7.05798	yes	no			KOG1158	1.6.2.4	K00327	GO:0016491,GO:0055114,GO:0010181	AT4G30210.2	AR2,ATR2	P450 reductase 2	Os08g14570.1	NADPH reductase, putative, expressed
Sb08g020520	3487	2916	3611	1153	996	992	366.914	338.858	316.422	107.045	102.344	116.939	1.6e-18	1.26e-17	3.51871	4.22392e-06	4.20305e-05	3.18447	4.49323e-07	3.08336e-05	3.52316	yes	no							AT5G16110.1			Os12g40840.2	expressed protein
Sb06g024820	815	649	848	225	204	214	85.757	75.418	74.308	20.8891	20.962	25.2268	1.8e-18	1.42e-17	3.94959	3.57526e-06	3.78962e-05	3.5744	1.2184e-06	4.68678e-05	3.98179	yes	no							AT4G00150.1	ATHAM3,HAM3	GRAS family transcription factor	Os02g44370.1	scarecrow, putative, expressed
Sb02g027950	846	774	1041	268	246	250	89.019	89.9438	91.2201	24.8813	25.2777	29.4706	2e-18	1.57e-17	3.83233	2.58454e-06	3.08451e-05	3.45877	1.64169e-06	5.35515e-05	3.8425	yes	no						GO:0003700,GO:0043565,GO:0006355	AT5G56270.1	ATWRKY2,WRKY2	WRKY DNA-binding protein 2	Os09g30400.1	WRKY90, expressed
Sb04g036670	4282	3326	6107	1175	1094	1168	450.566	386.503	535.14	109.088	112.414	137.687	2.07e-18	1.62e-17	4.34588	8.74571e-06	6.99657e-05	3.87149	7.08974e-06	0.000106555	4.28316	yes	no			KOG2316			GO:0004674	AT3G04480.1		endoribonucleases	Os02g56565.1	endoribonuclease, putative, expressed
Sb01g007760	8067	6000	16555	921	1268	1369	848.837	697.239	1450.67	85.5062	130.293	161.381	2.1e-18	1.64e-17	9.18077	3.1553e-05	0.000175451	7.94774	2.91521e-05	0.000233016	8.79651	yes	no							AT5G60920.1	COB	COBRA-like extracellular glycosyl-phosphatidyl inositol-anchored protein family	Os05g32110.1	COBRA, putative, expressed
Sb01g006330	4189	5464	5931	1683	1187	1242	440.781	634.952	519.718	156.251	121.97	146.41	2.16e-18	1.69e-17	4.23615	1.19025e-05	8.66179e-05	3.79889	5.82828e-06	9.6762e-05	4.20373	yes	no			KOG1735			GO:0003779,GO:0005622	AT2G31200.1	ADF6,ATADF6	actin depolymerizing factor 6	Os03g56790.1	actin-depolymerizing factor, putative, expressed
Sb03g036800	735	605	695	200	195	170	77.3392	70.3049	60.901	18.5681	20.0372	20.04	2.19e-18	1.71e-17	3.98407	3.02459e-06	3.38404e-05	3.59756	7.73189e-07	3.98262e-05	3.98686	yes	no			KOG4658		K13459	GO:0005515,GO:0043531	AT4G26090.1	RPS2	NB-ARC domain-containing disease resistance protein	Os01g57870.1	disease resistance protein RPS2, putative, expressed
Sb03g006320	648	544	818	150	160	168	68.1847	63.2163	71.6792	13.9261	16.4408	19.8042	2.59e-18	2.02e-17	4.5878	4.26374e-06	4.22793e-05	4.1512	5.5423e-06	9.3183e-05	4.66443	yes	no							AT3G49720.2			Os01g05070.1	expressed protein
Sb01g033470	380	315	593	73	97	46	39.9849	36.6051	51.963	6.77736	9.96724	5.42259	2.61e-18	2.04e-17	6.59716	1.35247e-05	9.49908e-05	6.01541	0.000186561	0.000790985	6.55417	yes	no							AT4G00120.1	EDA33,GT140,IND,IND1	basic helix-loop-helix (bHLH) DNA-binding superfamily protein	Os03g27390.1	CPuORF35 - conserved peptide uORF-containing transcript, expressed
Sb01g008530	991	957	1824	299	181	240	104.276	111.21	159.832	27.7593	18.5987	28.2918	2.64e-18	2.05e-17	5.74592	1.75189e-05	0.000113177	5.10826	3.52555e-05	0.000263707	5.6671	yes	no			KOG3142				AT1G55190.1	PRA1.F2,PRA7	PRA1 (Prenylated rab acceptor) family protein	Os03g53070.1	prenylated rab acceptor, putative, expressed
Sb01g049530	1118	1180	2162	321	302	299	117.64	137.124	189.45	29.8018	31.032	35.2468	2.73e-18	2.12e-17	5.2956	9.19551e-06	7.26234e-05	4.61845	2.24897e-05	0.000196551	5.12295	yes	no			KOG1454				AT2G36290.1		alpha/beta-Hydrolases superfamily protein	Os03g02514.1	hydrolase, alpha/beta fold family protein, putative, expressed
Sb03g025160	3347	3122	6290	1065	874	861	352.183	362.797	551.176	98.8752	89.8079	101.497	3.11e-18	2.41e-17	4.9982	1.22059e-05	8.84095e-05	4.34718	1.64655e-05	0.000167515	4.80534	yes	no							AT5G42050.1		DCD (Development and Cell Death) domain protein	Os01g36950.2	N-rich protein, putative, expressed
Sb04g028640	451	326	886	61	86	58	47.4557	37.8833	77.6378	5.66327	8.83694	6.83718	3.39e-18	2.63e-17	8.80684	1.6407e-05	0.000108326	7.52399	0.000994865	0.00278948	8.38378	yes	no							AT1G24764.1	ATMAP70-2,MAP70-2	microtubule-associated proteins 70-2	Os02g50320.1	ATMAP70 protein, putative, expressed
Sb05g004770	984	808	532	156	172	150	103.54	93.8949	46.6177	14.4831	17.6739	17.6824	3.72e-18	2.88e-17	5.40221	0.000108284	0.000441915	4.71884	8.70997e-05	0.000469018	5.24217	yes	no							AT4G09510.1	CINV2	cytosolic invertase 2	Os11g07440.1	plant neutral invertase domain containing protein, expressed
Sb09g027530	940	1163	606	158	136	177	98.91	135.148	53.1022	14.6688	13.9747	20.8652	3.84e-18	2.97e-17	6.408	0.000129194	0.00050671	5.58518	0.000127214	0.00061031	6.25761	yes	no	PF00847,PF02362				K09287	GO:0003700,GO:0006355,GO:0003677	AT1G13260.1	EDF4,RAV1	related to ABI3/VP1 1	Os05g47650.1	B3 DNA binding domain containing protein, expressed
Sb03g042860	1140	1022	2461	312	148	148	119.955	118.763	215.651	28.9663	15.2078	17.4466	3.91e-18	3.03e-17	8.4616	3.11679e-05	0.000174149	7.48599	8.76667e-05	0.000470808	8.12391	yes	no							AT1G05805.1		basic helix-loop-helix (bHLH) DNA-binding superfamily protein	Os01g67480.1	helix-loop-helix DNA-binding domain containing protein, expressed
Sb01g048160	3262	2785	7722	742	769	613	343.239	323.635	676.658	68.8877	79.0186	72.2619	4.22e-18	3.26e-17	7.06608	3.46737e-05	0.000187517	5.85628	4.73537e-05	0.000312231	6.46855	yes	no			KOG1187	2.7.11.1	K14500	GO:0004672,GO:0005524,GO:0006468	AT4G35230.1	BSK1	BR-signaling kinase 1	Os03g04050.1	protein kinase family protein, putative, expressed
Sb01g018550	1723	1630	3820	296	166	342	181.3	189.417	334.736	27.4808	17.0573	40.3158	4.24e-18	3.27e-17	9.57904	4.26594e-05	0.000216546	8.61415	5.07032e-05	0.000326872	9.64261	yes	no							AT1G65690.1		Late embryogenesis abundant (LEA) hydroxyproline-rich glycoprotein family	Os02g30450.1	harpin-induced protein 1 domain containing protein, expressed
Sb01g041260	502	426	739	141	100	104	52.8221	49.504	64.7566	13.0905	10.2755	12.2598	4.27e-18	3.29e-17	5.32367	2.33757e-06	2.93034e-05	4.75623	3.17169e-05	0.000248163	5.25067	yes	no						GO:0005515	AT5G66200.1	ARO2	armadillo repeat only 2	Os03g14090.1	armadillo/beta-catenin repeat family protein, putative, expressed
Sb06g001130	3429	2634	10089	610	490	483	360.811	306.088	884.072	56.6327	50.35	56.9372	4.43e-18	3.4e-17	11.0513	5.78418e-05	0.000272418	8.58165	8.60067e-05	0.000464587	9.47263	yes	no			KOG2761				AT1G64720.1	CP5	Polyketide cyclase/dehydrase and lipid transport superfamily protein	Os04g02910.1	membrane related protein CP5, putative, expressed
Sb09g026250	790	857	735	249	116	122	83.1265	99.589	64.4061	23.1173	11.9196	14.3816	4.42e-18	3.4e-17	5.55162	4.16696e-05	0.000213283	5.20708	1.95959e-05	0.000181731	5.62686	yes	no	PF00201	PTHR11926,PTHR11926:SF15	KOG1192			GO:0016758,GO:0008152	AT3G16520.3	UGT88A1	UDP-glucosyl transferase 88A1	Os05g45100.1	anthocyanidin 5,3-O-glucosyltransferase, putative, expressed
Sb01g045060	650	550	440	150	87	79	68.3952	63.9136	38.556	13.9261	8.93969	9.31271	4.5e-18	3.45e-17	5.85528	3.28362e-05	0.000180317	5.34152	5.14472e-05	0.000330233	5.77063	yes	no					K09286	GO:0003700,GO:0006355	AT1G72360.2	HRE1	Integrase-type DNA-binding superfamily protein	Os03g08470.1	AP2 domain containing protein, expressed
Sb03g036650	481	369	1247	62	82	58	50.6124	42.8802	109.271	5.75612	8.42592	6.83718	4.73e-18	3.63e-17	11.226	3.15553e-05	0.000175451	9.06355	0.00267045	0.00605754	10.0999	yes	no			KOG1187			GO:0004672,GO:0005524,GO:0006468,GO:0048544,GO:0005529,GO:0004674	AT4G21380.1	ARK3,RK3	receptor kinase 3	Os01g57560.1	serine/threonine-protein kinase receptor precursor, putative, expressed
Sb01g027580	612	490	439	132	100	108	64.3967	56.9412	38.4684	12.255	10.2755	12.7313	4.82e-18	3.69e-17	5.02936	1.41562e-05	9.77952e-05	4.51576	1.74916e-05	0.000173678	4.99574	yes	no						GO:0005529	AT2G19130.1		S-locus lectin protein kinase family protein	Os10g01100.1	receptor-like protein kinase, putative, expressed
Sb01g001970	592	512	245	75	53	40	62.2922	59.4977	21.4687	6.96304	5.44602	4.71529	4.9e-18	3.75e-17	9.10674	0.000124859	0.000494101	7.73871	0.00328652	0.00720111	8.33932	yes	no			KOG0682				AT2G38290.1	AMT2,AMT2;1,ATAMT2	ammonium transporter 2	Os03g62200.1	ammonium transporter protein, putative, expressed
Sb10g030110	453	410	435	132	94	84	47.6662	47.6447	38.1179	12.255	9.65898	9.90212	5.54e-18	4.24e-17	4.67836	3.09731e-06	3.43577e-05	4.26131	5.26612e-06	9.10642e-05	4.65116	yes	no	PF00069	PTHR24420:SF793,PTHR24420	KOG1187	2.7.1.-	K00924	GO:0004672,GO:0005524,GO:0006468	AT5G47070.1		Protein kinase superfamily protein	Os06g50100.1	tyrosine protein kinase domain containing protein, putative, expressed
Sb04g002640	3521	2176	3587	341	535	119	370.491	252.865	314.319	31.6586	54.974	14.028	5.58e-18	4.27e-17	10.501	9.96774e-05	0.00041483	10.7869	3.75251e-05	0.000271151	11.6607	yes	no							AT5G40450.1			Os02g03840.2	expressed protein
Sb02g041650	1361	1230	902	293	229	290	143.209	142.934	79.0399	27.2023	23.5309	34.1859	5.68e-18	4.33e-17	4.76307	7.91503e-05	0.000346362	4.26614	1.77336e-05	0.000174957	4.74271	yes	no			KOG4698			GO:0016757	AT3G10320.1		Glycosyltransferase family 61 protein	Os07g46380.1	glycosyltransferase, putative, expressed
Sb09g000210	589	380	945	104	123	90	61.9766	44.1585	82.8078	9.65542	12.6389	10.6094	5.8e-18	4.42e-17	6.57716	1.39819e-05	9.69417e-05	5.67178	0.000254898	0.000985551	6.31274	yes	no	PF00122	PTHR24092:SF18,PTHR24092	KOG0206	3.6.3.1	K01530	GO:0003824,GO:0008152,GO:0046872,GO:0000166	AT1G68710.1		ATPase E1-E2 type family protein / haloacid dehalogenase-like hydrolase family protein	Os05g01030.1	phospholipid-transporting ATPase, putative, expressed
Sb03g008990	969	1100	617	195	183	184	101.961	127.827	54.0661	18.1039	18.8042	21.6904	5.87e-18	4.47e-17	5.35054	0.000124841	0.000494101	4.64571	8.11255e-05	0.000446287	5.15508	yes	no							AT1G68490.1			Os05g01210.1	expressed protein
Sb03g027020	943	999	977	314	205	259	99.2256	116.09	85.6119	29.1519	21.0648	30.5315	6.01e-18	4.57e-17	4.1704	1.80059e-05	0.000115118	3.80928	4.63299e-06	8.77637e-05	4.21919	yes	no			KOG3120			GO:0016791	AT4G29530.1		Pyridoxal phosphate phosphatase-related protein	Os01g41660.1	phosphoethanolamine/phosphocholine phosphatase, putative, expressed
Sb09g002200	339	254	714	22	54	39	35.6707	29.5165	62.5659	2.04249	5.54877	4.59741	6.18e-18	4.69e-17	12.16	6.14189e-05	0.000285349	10.9466	0.00275388	0.00619672	12.393	yes	no	PF03360	PTHR10896,PTHR10896:SF1	KOG1476			GO:0015018,GO:0016020	AT2G37090.1	IRX9	Nucleotide-diphospho-sugar transferases superfamily protein	Os05g03174.1	glycosyltransferase family 43 protein, putative, expressed
Sb03g027850	1006	1000	863	295	234	265	105.855	116.207	75.6224	27.388	24.0447	31.2388	6.75e-18	5.11e-17	4.01271	2.58852e-05	0.000151339	3.62165	4.20635e-06	8.32642e-05	4.01538	yes	no						GO:0016747	AT3G62160.1		HXXXD-type acyl-transferase family protein	Os01g42870.1	transferase family protein, putative, expressed
Sb01g001520	1138	926	2126	307	257	247	119.744	107.607	186.296	28.5021	26.4081	29.1169	6.79e-18	5.14e-17	5.64868	1.31645e-05	9.31814e-05	4.86328	4.01216e-05	0.000283947	5.38503	yes	no					K03217	GO:0051205,GO:0016021	AT1G24490.2	ALB4,ARTEMIS	OxaA/YidC-like membrane insertion protein	Os03g62750.1	inner membrane protein, putative, expressed
Sb06g030670	286	223	327	85	82	60	30.0939	25.9141	28.6541	7.89145	8.42592	7.07294	6.9e-18	5.22e-17	4.07432	2.50855e-06	3.04179e-05	3.67731	5.3483e-05	0.000340103	4.0437	yes	no					K09284	GO:0003700,GO:0006355	AT4G36920.1	AP2,FL1,FLO2	Integrase-type DNA-binding superfamily protein	Os04g55560.3	AP2 domain containing protein, expressed
Sb10g026340	1508	1113	3459	223	262	261	158.677	129.338	303.103	20.7034	26.9218	30.7673	7.02e-18	5.3e-17	8.74776	3.86162e-05	0.000202457	7.24795	9.60912e-05	0.000504642	8.09098	yes	no	PF07714	PTHR24420,PTHR24420:SF482	KOG1187			GO:0005515,GO:0004672,GO:0006468	AT4G22130.1	SRF8	STRUBBELIG-receptor family 8	Os06g45020.1	STRUBBELIG-RECEPTOR FAMILY 3 precursor, putative, expressed
Sb03g008810	582	539	771	187	173	115	61.24	62.6353	67.5607	17.3612	17.7766	13.5565	7.28e-18	5.5e-17	4.43923	3.12734e-06	3.44491e-05	4.02079	6.75763e-06	0.000103819	4.3847	yes	no			KOG2854				AT1G19600.1		pfkB-like carbohydrate kinase family protein	Os01g01620.1	kinase, pfkB family, putative, expressed
Sb09g030610	339	314	633	91	48	58	35.6707	36.4888	55.4681	8.44849	4.93224	6.83718	7.33e-18	5.53e-17	7.19946	1.2074e-05	8.76592e-05	6.42329	0.000499951	0.00163728	7.04766	yes	no		PTHR22930	KOG4585				AT5G12010.1			Os01g40070.1	expressed protein
Sb10g023630	1005	754	1338	299	308	211	105.749	87.6197	117.245	27.7593	31.6486	24.8732	7.55e-18	5.69e-17	4.18103	8.06053e-06	6.57596e-05	3.73662	1.04449e-05	0.000133097	4.12042	yes	no	PF00168,PF00614,PF12357	PTHR18896,PTHR18896:SF11	KOG1329			GO:0005515,GO:0003824,GO:0008152	AT3G15730.1	PLD,PLDALPHA1	phospholipase D alpha 1	Os06g40190.1	phospholipase D, putative, expressed
Sb04g028300	591	413	903	111	144	89	62.187	47.9933	79.1275	10.3053	14.7967	10.4915	7.64e-18	5.75e-17	6.0738	1.28412e-05	9.17906e-05	5.36639	0.000117721	0.000579474	5.93117	yes	no			KOG1292			GO:0005215,GO:0006810,GO:0055085,GO:0016020	AT5G62890.3		Xanthine/uracil permease family protein	Os02g50820.1	nucleobase-ascorbate transporter, putative, expressed
Sb01g032780	574	628	299	82	57	27	60.3982	72.9777	26.2006	7.61293	5.85704	3.18282	8.99e-18	6.74e-17	10.4368	0.000129878	0.000508963	9.47524	0.00195082	0.00469621	9.97597	yes	no			KOG0440				AT5G45550.1		Mob1/phocein family protein	Os10g25674.1	mps one binder kinase activator-like 1A, putative, expressed
Sb03g005270	1320	1104	2120	428	336	271	138.895	128.292	185.77	39.7358	34.5257	31.9461	9.28e-18	6.95e-17	4.85958	7.1475e-06	6.03046e-05	4.29689	1.40676e-05	0.000155448	4.73466	yes	no							AT2G15530.3		RING/U-box superfamily protein	Os01g06590.1	zinc finger, C3HC4 type domain containing protein, expressed
Sb02g011110	2367	2261	4309	719	727	633	249.064	262.743	377.586	66.7524	74.7029	74.6195	9.65e-18	7.22e-17	4.7117	1.09097e-05	8.14406e-05	4.11782	1.52224e-05	0.000160982	4.55385	yes	no							AT3G15480.1		Protein of unknown function (DUF1218)	Os07g27810.1	fiber protein Fb34, putative, expressed
Sb10g010440	706	652	953	205	223	198	74.2877	75.7667	83.5089	19.0323	22.9144	23.3407	9.82e-18	7.34e-17	4.05569	3.33294e-06	3.59864e-05	3.64661	4.67168e-06	8.80204e-05	4.05916	yes	no	PF00069	PTHR24420,PTHR24420:SF741	KOG1187			GO:0004672,GO:0005524,GO:0006468	AT5G15730.2		Protein kinase superfamily protein	Os06g17285.1	protein kinase, putative, expressed
Sb02g029660	941	1094	1543	313	324	291	99.0152	127.13	135.209	29.0591	33.2926	34.3038	9.95e-18	7.43e-17	4.25133	7.27123e-06	6.10053e-05	3.77738	1.11517e-05	0.000137563	4.18648	yes	no							AT5G47870.1			Os09g33790.1	snRK1-interacting protein 1, putative, expressed
Sb09g024310	1766	1582	5653	357	244	245	185.824	183.839	495.357	33.1441	25.0722	28.8812	1e-17	7.47e-17	11.5982	5.48765e-05	0.000261362	9.04724	0.000144046	0.000665888	9.95884	yes	no	PF07479,PF01210	PTHR11728	KOG2711			GO:0016614,GO:0005975,GO:0055114,GO:0051287,GO:0046168,GO:0016616,GO:0005737,GO:0009331,GO:0006072,GO:0004367	AT2G41540.3	GPDHC1	6-phosphogluconate dehydrogenase family protein	Os01g58740.1	glycerol-3-phosphate dehydrogenase, putative, expressed
Sb07g021980	1056	799	2165	249	235	136	111.116	92.849	189.713	23.1173	24.1474	16.032	1.06e-17	7.93e-17	7.16183	3.65984e-05	0.000194967	6.12177	0.000121712	0.000591884	6.66339	yes	no			KOG0068	1.1.1.95	K00058	GO:0016616,GO:0051287,GO:0008152,GO:0048037,GO:0055114,GO:0016597	AT1G17745.1	PGDH	D-3-phosphoglycerate dehydrogenase	Os08g34720.1	D-3-phosphoglycerate dehydrogenase, chloroplast precursor, putative, expressed
Sb06g024150	2033	1940	2181	646	549	580	213.919	225.441	191.115	59.975	56.4125	68.3718	1.09e-17	8.09e-17	3.83203	3.85314e-06	3.95299e-05	3.47263	4.98855e-07	3.2093e-05	3.84605	yes	no			KOG2250	1.4.1.3	K00261	GO:0016491,GO:0006520,GO:0055114	AT5G07440.2	GDH2	glutamate dehydrogenase 2	Os02g43470.1	glutamate dehydrogenase protein, putative, expressed
Sb02g039440	254	327	323	91	68	65	26.7267	37.9995	28.3036	8.44849	6.98734	7.66235	1.13e-17	8.42e-17	4.51405	6.75167e-06	5.7968e-05	4.05432	0.000120807	0.000589028	4.42983	yes	no							AT2G15760.1		Protein of unknown function (DUF1645)	Os07g42740.1	DUF1645 domain containing protein, putative, expressed
Sb01g017460	2158	1930	2291	646	675	596	227.072	224.279	200.754	59.975	69.3597	70.2579	1.19e-17	8.82e-17	3.67309	3.8392e-06	3.94306e-05	3.32568	3.80926e-07	2.83126e-05	3.68193	yes	no							AT3G49550.1			Os10g36550.1	CRP3 - Cysteine-rich family protein precursor, expressed
Sb10g021930	766	433	2161	85	65	83	80.6011	50.3174	189.363	7.89145	6.67908	9.78424	1.3e-17	9.64e-17	15.3941	7.6717e-05	0.000339077	11.5888	0.00419223	0.00877073	12.9872	yes	no	PF01061,PF00005	PTHR19241,PTHR19241:SF96	KOG0061			GO:0005524,GO:0016887,GO:0016020	AT1G59870.1	ABCG36,ATABCG36,ATPDR8,PDR8,PEN3	ABC-2 and Plant PDR ABC-type transporter family protein	Os02g11760.1	pleiotropic drug resistance protein, putative, expressed
Sb04g036520	2233	1649	6417	430	333	234	234.964	191.625	562.305	39.9214	34.2174	27.5845	1.35e-17	9.99e-17	11.3397	6.69793e-05	0.000305336	8.90186	0.000136813	0.000642715	9.75008	yes	no			KOG1601			GO:0003700,GO:0008270,GO:0043565,GO:0006355	AT5G25830.1	GATA12	GATA transcription factor 12	Os02g56250.1	GATA zinc finger domain containing protein, expressed
Sb07g006980	291	305	621	80	46	56	30.62	35.443	54.4166	7.42725	4.72673	6.60141	1.5e-17	1.11e-16	7.35568	1.44005e-05	9.88924e-05	6.43633	0.00103434	0.00286803	7.08304	yes	no						GO:0003700,GO:0043565,GO:0006355	AT4G31550.1	ATWRKY11,WRKY11	WRKY DNA-binding protein 11	Os04g51560.1	WRKY68, expressed
Sb10g029130	2604	1831	2838	826	659	596	274.002	212.774	248.686	76.6863	67.7156	70.2579	1.62e-17	1.2e-16	3.86021	5.07379e-06	4.76227e-05	3.46923	1.92346e-06	5.74804e-05	3.83206	yes	no	PF02309,PF06507,PF02362					GO:0006355,GO:0005634,GO:0003677,GO:0009725	AT1G19220.1	ARF11,ARF19,IAA22	auxin response factor 19	Os06g48950.1	auxin response factor 19, putative, expressed
Sb05g006130	1129	831	1016	296	333	270	118.797	96.5676	89.0294	27.4808	34.2174	31.8282	1.65e-17	1.22e-16	3.64777	1.30774e-05	9.29056e-05	3.29688	1.74539e-06	5.52812e-05	3.65431	yes	no							AT1G34550.1	EMB2756	Protein of unknown function (DUF616)	Os11g09170.1	hydrolase, acting on carbon-nitrogen, putative, expressed
Sb01g002850	728	561	681	160	175	179	76.6026	65.1919	59.6742	14.8545	17.9821	21.1009	1.7e-17	1.26e-16	4.19447	9.89489e-06	7.64222e-05	3.81468	2.68415e-06	6.77546e-05	4.28063	yes	no			KOG1187				AT5G59010.1		Protein kinase protein with tetratricopeptide repeat domain	Os03g61010.1	protein kinase family protein, putative, expressed
Sb04g035390	548	483	261	86	60	56	57.6624	56.1278	22.8707	7.98429	6.1653	6.60141	1.85e-17	1.36e-16	7.20483	0.000106839	0.000438528	6.19838	0.00151946	0.00388847	6.74081	yes	no			KOG2726		K02836	GO:0003747,GO:0006415,GO:0016149,GO:0005737	AT1G56350.1		Peptide chain release factor 2	Os03g19300.1	peptide chain release factor protein, putative, expressed
Sb04g028510	1043	655	1009	273	284	201	109.748	76.1153	88.416	25.3455	29.1824	23.6944	1.86e-17	1.37e-16	3.94117	1.438e-05	9.88253e-05	3.53605	7.01648e-06	0.000105692	3.90261	yes	no			KOG0446			GO:0005515,GO:0003924,GO:0005525,GO:0005543	AT1G59610.1	ADL3,CF1,DL3,DRP2B	dynamin-like 3	Os02g50550.1	dynamin, putative, expressed
Sb08g016520	636	656	320	74	41	77	66.9221	76.2315	28.0407	6.8702	4.21296	9.07694	1.93e-17	1.42e-16	9.32787	0.000139358	0.000536618	8.28699	0.00134904	0.0035444	9.2068	yes	no			KOG0254			GO:0022857,GO:0055085,GO:0016021	AT3G18830.1	ATPLT5,ATPMT5,PMT5	polyol/monosaccharide transporter 5	Os12g32760.1	transporter family protein, putative, expressed
Sb06g024400	1156	1005	673	252	243	163	121.638	116.788	58.9732	23.3958	24.9695	19.2148	2.2e-17	1.61e-16	4.85248	0.00012807	0.000503157	4.27905	4.96457e-05	0.000323203	4.67994	yes	no			KOG0648			GO:0016787	AT5G47240.1	atnudt8,NUDT8	nudix hydrolase homolog 8	Os04g46280.1	hydrolase, NUDIX family, domain containing protein, expressed
Sb01g012570	279	300	629	17	58	26	29.3573	34.862	55.1176	1.57829	5.95979	3.06494	2.39e-17	1.75e-16	12.9955	8.32024e-05	0.000360518	12.6622	0.00203031	0.00485638	14.107	yes	no							AT3G22550.1		Protein of unknown function (DUF581)	Os03g46260.1	DUF581 domain containing protein, expressed
Sb02g025420	315	300	394	90	47	77	33.1454	34.862	34.5252	8.35565	4.82949	9.07694	2.4e-17	1.76e-16	5.19246	2.47278e-05	0.000146282	4.85121	5.34979e-05	0.000340103	5.3806	yes	no			KOG2288				AT5G57500.1		Galactosyltransferase family protein	Os09g26300.1	hypro1, putative, expressed
Sb04g033110	937	751	2550	204	140	144	98.5943	87.2711	223.45	18.9395	14.3857	16.9751	2.43e-17	1.78e-16	9.45973	5.30508e-05	0.000254248	7.58238	0.000413472	0.00141291	8.35969	yes	no							AT3G60320.1		Protein of unknown function (DUF630 and DUF632)	Os02g43770.1	DUF630/DUF632 domains containing protein, putative, expressed
Sb01g040410	556	468	843	78	125	122	58.5042	54.3847	73.8699	7.24156	12.8444	14.3816	2.52e-17	1.84e-16	6.19547	3.02903e-05	0.000170791	5.68723	6.20173e-05	0.00037307	6.49406	yes	no							AT5G22090.2		Protein of unknown function (DUF3049)	Os03g15530.1	expressed protein
Sb04g008350	622	450	787	171	157	123	65.4489	52.2929	68.9627	15.8757	16.1325	14.4995	2.53e-17	1.85e-16	4.54471	3.01445e-06	3.37677e-05	4.05397	1.55388e-05	0.000162577	4.46575	yes	no			KOG1187			GO:0004672,GO:0005524,GO:0006468	AT1G53440.1		Leucine-rich repeat transmembrane protein kinase	Os09g17630.1	receptor-like protein kinase 2, putative, expressed
Sb02g043170	537	408	1014	81	120	93	56.5049	47.4123	88.8541	7.52009	12.3306	10.9631	2.61e-17	1.9e-16	7.20834	2.59455e-05	0.00015155	6.25703	0.000372521	0.00130771	7.04298	yes	no				2.4.1.43	K13648	GO:0016757	AT2G38650.1	GAUT7,LGT7	galacturonosyltransferase 7	Os07g48370.1	glycosyl transferase, family 8, putative, expressed
Sb02g036750	1389	1298	1864	234	131	322	146.155	150.836	163.337	21.7247	13.4609	37.9581	2.68e-17	1.95e-16	7.12721	6.00374e-05	0.000280619	6.98362	1.87577e-05	0.000178594	7.91644	yes	no						GO:0005515	AT3G12145.1	FLOR1,FLR1	Leucine-rich repeat (LRR) family protein	Os07g38130.1	polygalacturonase inhibitor 1 precursor, putative, expressed
Sb07g026640	1757	1426	4173	452	285	269	184.877	165.71	365.669	41.9639	29.2852	31.7104	2.69e-17	1.96e-16	8.04167	3.99517e-05	0.000206767	6.7094	8.58002e-05	0.000463864	7.37442	yes	no			KOG4293				AT5G35735.1		Auxin-responsive family protein	Os08g41280.1	membrane protein, putative, expressed
Sb09g021770	2739	3414	850	123	107	197	288.207	396.729	74.4832	11.4194	10.9948	23.2228	2.73e-17	1.98e-16	18.1447	0.000321046	0.00103857	14.5318	0.000785767	0.00232344	16.6548	yes	no	PF00249	PTHR25040:SF29,PTHR25040				GO:0003677	AT5G04760.1		Duplicated homeodomain-like superfamily protein	Os05g37060.1	MYB family transcription factor, putative, expressed
Sb08g002056	670	470	797	180	147	154	70.4997	54.6171	69.839	16.7113	15.105	18.1539	2.79e-17	2.02e-16	4.41241	4.19363e-06	4.19929e-05	3.94667	1.16999e-05	0.000140803	4.39209	yes	no			KOG4658			GO:0043531	AT1G58807.1		Disease resistance protein (CC-NBS-LRR class) family	Os11g37759.1	stripe rust resistance protein Yr10, putative, expressed
Sb02g003700	2202	2066	3312	818	708	546	231.702	240.083	290.222	75.9436	72.7506	64.3638	2.95e-17	2.14e-16	4.06204	4.78658e-06	4.58561e-05	3.62745	5.12898e-06	9.08506e-05	4.00302	yes	no			KOG0810		K08486	GO:0016020,GO:0005515	AT3G03800.1	ATSYP131,SYP131	syntaxin of plants 131	Os07g07000.1	syntaxin, putative, expressed
Sb03g044020	1255	1027	988	378	249	293	132.055	119.344	86.5758	35.0937	25.586	34.5395	2.95e-17	2.14e-16	3.94838	3.87032e-05	0.000202683	3.589	6.10812e-06	9.94475e-05	3.96921	yes	no							AT1G14590.1		Nucleotide-diphospho-sugar transferase family protein	Os01g69140.1	regulatory protein, putative, expressed
Sb02g043760	723	590	855	221	222	186	76.0765	68.5618	74.9214	20.5178	22.8116	21.9261	3.01e-17	2.18e-16	3.79929	2.28604e-06	2.90108e-05	3.41978	2.36129e-06	6.3962e-05	3.78879	yes	no			KOG0698			GO:0003824	AT1G09160.1		Protein phosphatase 2C family protein	Os07g49040.1	protein phosphotase protein, putative, expressed
Sb03g011590	5147	4873	27908	300	318	476	541.585	566.274	2445.5	27.8522	32.6761	56.112	3.54e-17	2.56e-16	36.2868	7.62168e-05	0.000337672	24.8972	0.000103488	0.000530015	27.7627	yes	no						GO:0045735	AT1G09560.1	GLP5	germin-like protein 5	Os01g18170.1	Cupin domain containing protein, expressed
Sb03g037510	890	776	1479	256	201	250	93.6488	90.1763	129.601	23.7672	20.6538	29.4706	3.71e-17	2.68e-16	4.84462	1.45126e-05	9.92942e-05	4.29951	2.91242e-05	0.000232994	4.79618	yes	no						GO:0005515	AT2G26850.1		F-box family protein	Os01g59180.1	OsFBX27 - F-box domain containing protein, expressed
Sb06g029820	990	915	2945	206	201	157	104.171	106.329	258.063	19.1252	20.6538	18.5075	3.8e-17	2.73e-16	9.36981	5.20789e-05	0.000250889	7.43078	0.00030427	0.00112615	8.19595	yes	no						GO:0004143,GO:0007205	AT2G20900.2	ATDGK5,DGK5	diacylglycerol kinase 5	Os04g54200.1	diacylglycerol kinase, putative, expressed
Sb01g041340	2201	2510	1852	670	525	549	231.597	291.678	162.286	62.2032	53.9464	64.7174	3.91e-17	2.81e-16	4.21422	4.64825e-05	0.000230166	3.75806	6.81449e-06	0.000104174	4.1611	yes	no			KOG1735			GO:0003779,GO:0005622	AT2G16700.1	ADF5,ATADF5	actin depolymerizing factor 5	Os03g13950.1	actin-depolymerizing factor, putative, expressed
Sb04g006190	762	520	1041	207	194	167	80.1802	60.4274	91.2201	19.218	19.9345	19.6864	4.03e-17	2.89e-16	4.48026	8.67304e-06	6.97457e-05	3.94697	3.06978e-05	0.000242029	4.37619	yes	no			KOG2562				AT5G28850.2		Calcium-binding EF-hand family protein	Os02g09840.1	serine/threonine-protein phosphatase 2A regulatory subunit B subunitbeta, putative, expressed
Sb01g047740	514	431	483	147	112	73	54.0848	50.085	42.324	13.6476	11.5086	8.60541	4.04e-17	2.9e-16	4.83472	1.00967e-05	7.75819e-05	4.46019	7.32486e-06	0.000107383	4.80716	yes	no			KOG4162			GO:0005515	AT4G28600.1	NPGR2	no pollen germination related 2	Os10g33290.1	tetratricopeptide repeat domain containing protein, expressed
Sb10g025305	251	190	281	71	76	66	26.4111	22.0792	24.6233	6.59168	7.80939	7.78024	4.25e-17	3.05e-16	3.72385	5.35164e-06	4.9331e-05	3.35222	0.000100478	0.000520889	3.73476	yes	no							AT3G04220.1		Disease resistance protein (TIR-NBS-LRR class) family	Os06g43670.1	Leucine Rich Repeat family protein, expressed
Sb01g032570	1607	1368	1450	492	401	432	169.094	158.971	127.06	45.6776	41.2048	50.9252	5.43e-17	3.88e-16	3.69218	1.11462e-05	8.24744e-05	3.34527	9.55027e-07	4.30426e-05	3.70542	yes	no				2.4.1.43	K13648	GO:0016757	AT1G18580.1	GAUT11	galacturonosyltransferase 11	Os03g30000.1	glycosyl transferase 8 domain containing protein, putative, expressed
Sb05g022850	616	708	910	232	195	190	64.8176	82.2742	79.7409	21.539	20.0372	22.3976	5.69e-17	4.06e-16	4.01307	4.33425e-06	4.27654e-05	3.58889	9.71162e-06	0.000127628	3.97045	yes	no			KOG0070		K07977	GO:0005525,GO:0007264,GO:0005622	AT3G22950.2	ARFC1,ATARFC1	ADP-ribosylation factor C1	Os11g37640.1	ADP-ribosylation factor, putative, expressed
Sb10g002170	550	815	759	178	65	99	57.8728	94.7083	66.5092	16.5256	6.67908	11.6704	5.81e-17	4.14e-16	7.02984	6.99214e-05	0.000315208	6.67359	0.000101533	0.000524891	7.24596	yes	no										Os06g04230.1	expressed protein
Sb03g031060	195	203	240	85	61	51	20.5186	23.5899	21.0306	7.89145	6.26806	6.012	6.68e-17	4.75e-16	3.61515	9.47015e-06	7.40975e-05	3.29621	0.000170162	0.000745335	3.58497	yes	no			KOG0417			GO:0016881	AT1G53025.1		Ubiquitin-conjugating enzyme family protein	Os09g12310.1	ubiquitin-conjugating enzyme domain containing protein, expressed
Sb07g003690	4088	2906	3592	1017	973	1137	430.153	337.696	314.757	94.4189	99.9807	134.032	7.5e-17	5.32e-16	3.69178	3.35433e-05	0.000182684	3.36167	5.06326e-06	9.03778e-05	3.72404	yes	no			KOG1237			GO:0005215,GO:0006857,GO:0016020,GO:0055085,GO:0016021	AT1G12110.1	ATNRT1,B-1,CHL1,CHL1-1,NRT1,NRT1.1	nitrate transporter 1.1	Os08g05910.1	peptide transporter PTR2, putative, expressed
Sb02g035830	1144	943	1467	408	374	274	120.376	109.583	128.549	37.879	38.4304	32.2998	7.72e-17	5.47e-16	3.73356	4.96425e-06	4.70233e-05	3.35898	4.15618e-06	8.29804e-05	3.70391	yes	no							AT1G61667.1		Protein of unknown function, DUF538	Os07g36410.1	expressed protein
Sb05g002650	424	249	722	79	58	64	44.6147	28.9354	63.2669	7.33441	5.95979	7.54447	7.92e-17	5.61e-16	7.5311	2.3383e-05	0.00014048	6.36702	0.00159173	0.00402669	7.0915	yes	no							AT5G50140.1		Ankyrin repeat family protein	Os11g04830.1	embryogenesis transmembrane protein, putative, expressed
Sb01g003510	937	910	1142	292	275	316	98.5943	105.748	100.07	27.1094	28.2576	37.2508	8.23e-17	5.81e-16	3.7106	1.03618e-05	7.86174e-05	3.37419	3.66981e-06	7.96187e-05	3.75595	yes	no							AT2G40320.1	TBL33	TRICHOME BIREFRINGENCE-LIKE 33	Os03g60350.1	leaf senescence related protein, putative, expressed
Sb03g007990	1046	831	873	317	167	222	110.064	96.5676	76.4987	29.4305	17.1601	26.1699	8.37e-17	5.91e-16	4.33242	5.16538e-05	0.00024923	4.0144	1.26097e-05	0.00014731	4.43118	yes	no
Sb09g019560	1549	1598	4910	382	310	250	162.991	185.698	430.25	35.4651	31.8541	29.4706	9.19e-17	6.48e-16	9.37883	6.04438e-05	0.000281807	7.43541	0.00014837	0.000681459	8.17625	yes	no		PTHR22996	KOG4265				AT5G19080.1		RING/U-box superfamily protein	Os05g33000.1	E3 ubiquitin-protein ligase MGRN1, putative, expressed
Sb09g025090	212	306	559	66	50	45	22.3074	35.5592	48.9837	6.12748	5.13775	5.30471	9.28e-17	6.53e-16	7.39941	2.35849e-05	0.000141235	6.24766	0.00339084	0.00738603	6.83411	yes	no	PF04525						AT3G15810.1		Protein of unknown function (DUF567)	Os05g43460.1	DUF567 domain containing protein, putative, expressed
Sb06g030650	1549	1204	1195	484	377	281	162.991	139.913	104.715	44.9348	38.7387	33.1249	9.35e-17	6.58e-16	3.87958	3.60054e-05	0.000192473	3.51675	4.67553e-06	8.80204e-05	3.86942	yes	no			KOG1493				AT1G45180.1		RING/U-box superfamily protein	Os04g55510.1	zinc finger, C3HC4 type domain containing protein, expressed
Sb07g026600	3741	4408	3933	1293	1201	1241	393.641	512.238	344.638	120.043	123.409	146.292	9.75e-17	6.86e-16	3.59279	2.96032e-05	0.000167653	3.23066	3.9126e-06	8.12417e-05	3.57824	yes	no			KOG0087		K07976	GO:0005525,GO:0007264,GO:0005622	AT2G43130.1	ARA-4,ARA4,ATRAB11F,ATRABA5C,RABA5C	P-loop containing nucleoside triphosphate hydrolases superfamily protein	Os08g41340.1	ras-related protein, putative, expressed
Sb06g013960	771	587	596	219	180	146	81.1272	68.2132	52.2259	20.3321	18.4959	17.2108	1.06e-16	7.42e-16	3.9993	1.77658e-05	0.000114216	3.60493	5.33415e-06	9.13411e-05	3.95225	yes	no						GO:0055085	AT3G27020.1	YSL6	YELLOW STRIPE like 6
Sb01g027810	1092	778	4481	91	96	117	114.904	90.4087	392.658	8.44849	9.86449	13.7922	1.14e-16	8e-16	22.0647	0.000103505	0.000427877	15.4739	0.00253466	0.00581823	17.5301	yes	no			KOG1134			GO:0016020	AT1G32090.1		early-responsive to dehydration stress protein (ERD4)	Os10g42820.1	early-responsive to dehydration protein-related, putative, expressed
Sb01g034860	469	351	511	51	58	101	49.3498	40.7885	44.7776	4.73487	5.95979	11.9061	1.15e-16	8.05e-16	6.77051	5.15291e-05	0.000248887	6.54876	3.53385e-05	0.0002638	7.52711	yes	no			KOG2890				AT3G07950.1		rhomboid protein-related	Os03g24390.1	OsRhmbd8 - Putative Rhomboid homologue, expressed
Sb01g036210	478	379	1364	92	80	56	50.2968	44.0423	119.524	8.54133	8.22041	6.60141	1.27e-16	8.88e-16	10.6508	5.22832e-05	0.000251611	8.41787	0.00350373	0.00758023	9.20988	yes	no							AT3G56410.1		Protein of unknown function (DUF3133)	Os03g21640.1	expressed protein
Sb09g028350	1725	1704	2558	657	475	480	181.51	198.016	224.151	60.9963	48.8087	56.5835	1.32e-16	9.26e-16	4.11367	4.71859e-06	4.54397e-05	3.69076	5.14463e-06	9.09539e-05	4.07842	yes	no			KOG4282				AT5G05550.1		sequence-specific DNA binding transcription factors	Os05g48690.1	transcription factor like protein, putative, expressed
Sb01g017330	569	718	1387	161	47	82	59.8721	83.4363	121.539	14.9473	4.82949	9.66635	1.38e-16	9.66e-16	10.288	9.60953e-05	0.000403548	9.70029	0.000563835	0.0017993	10.5231	yes	no					K14488		AT2G46690.1		SAUR-like auxin-responsive protein family	Os10g36703.1	CPuORF40 - conserved peptide uORF-containing transcript, expressed
Sb06g033610	1492	1773	2597	580	356	404	156.993	206.034	227.568	53.8475	36.5808	47.6245	1.39e-16	9.7e-16	4.8614	1.50864e-05	0.000102015	4.35314	1.84104e-05	0.000177253	4.80769	yes	no										Os04g58890.1	expressed protein
Sb10g005430	487	486	514	160	122	107	51.2438	56.4764	45.0405	14.8545	12.5361	12.6134	1.41e-16	9.81e-16	4.27235	2.83474e-06	3.28028e-05	3.87601	3.69676e-06	7.98923e-05	4.24072	yes	no	PF07690	PTHR11662:SF82,PTHR11662	KOG2533			GO:0055085,GO:0016021	AT2G13100.1		Major facilitator superfamily protein	Os06g08170.1	transporter, major facilitator family, putative, expressed
Sb03g011130	3574	3296	3887	1372	1322	1061	376.068	383.017	340.607	127.377	135.842	125.073	1.42e-16	9.91e-16	3.18352	6.08865e-06	5.39763e-05	2.87792	5.40716e-07	3.33946e-05	3.18276	yes	no			KOG2323	2.7.1.40	K00873	GO:0000287,GO:0004743,GO:0030955,GO:0006096	AT5G56350.1		Pyruvate kinase family protein	Os01g16960.1	pyruvate kinase, putative, expressed
Sb01g039530	6791	4462	8382	1870	1114	644	714.572	518.514	734.492	173.612	114.469	75.9162	1.61e-16	1.12e-15	6.10947	5.79488e-05	0.000272706	5.74497	4.30011e-05	0.000294865	6.32227	yes	no			KOG0100		K03283		AT3G12580.1	ATHSP70,HSP70	heat shock protein 70	Os03g16860.1	DnaK family protein, putative, expressed
Sb05g007560	232	202	263	82	73	69	24.4118	23.4737	23.046	7.61293	7.50112	8.13388	1.85e-16	1.28e-15	3.4363	3.07326e-06	3.42265e-05	3.09638	6.82085e-05	0.000397661	3.43461	yes	no			KOG4658			GO:0043531	AT3G46530.1	RPP13	NB-ARC domain-containing disease resistance protein	Os02g17304.1	resistance protein, putative, expressed
Sb02g034220	675	519	862	191	210	126	71.0258	60.3112	75.5348	17.7325	21.5786	14.8532	2.05e-16	1.42e-15	4.32297	1.02411e-05	7.81493e-05	3.908	1.50483e-05	0.000160608	4.28038	yes	no							AT3G05270.2		Plant protein of unknown function (DUF869)	Os11g06910.1	myosin heavy chain-related, putative, expressed
Sb10g030190	1572	1263	2106	565	388	375	165.411	146.769	184.543	52.4549	39.869	44.2059	2.07e-16	1.43e-15	4.1195	6.8133e-06	5.81191e-05	3.70656	6.83743e-06	0.000104181	4.09123	yes	no	PF11961,PF05003						AT1G30755.1		Protein of unknown function (DUF668)	Os06g50220.2	expressed protein
Sb10g006240	343	372	369	97	109	84	36.0916	43.2288	32.3345	9.00554	11.2003	9.90212	2.09e-16	1.44e-15	4.15765	6.06156e-06	5.38392e-05	3.75795	1.84574e-05	0.000177375	4.14507	yes	no							AT3G14280.1			Os06g09350.1	expressed protein
Sb10g006640	1217	962	6357	118	86	113	128.057	111.791	557.047	10.9552	8.83694	13.3207	2.11e-16	1.46e-15	28.6389	0.000125098	0.000494626	18.6469	0.00293531	0.00652728	20.7704	yes	no	PF02431					GO:0016872,GO:0042398	AT2G26310.1		Chalcone-flavanone isomerase family protein	Os06g10210.2	expressed protein
Sb06g022660	1799	1683	2165	656	413	489	189.297	195.576	189.713	60.9034	42.4378	57.6445	2.18e-16	1.5e-15	4.01874	8.71483e-06	6.98618e-05	3.67305	3.64135e-06	7.93729e-05	4.06178	yes	no			KOG0048		K09422	GO:0003677	AT3G23250.1	ATMYB15,ATY19,MYB15	myb domain protein 15	Os04g43680.1	MYB family transcription factor, putative, expressed
Sb10g027220	5334	3892	3392	1101	1189	1196	561.261	452.276	297.232	102.217	122.176	140.987	2.19e-16	1.51e-15	3.97871	0.000128856	0.000505599	3.55818	1.36543e-05	0.000153885	3.94171	yes	no	PF02309,PF06507,PF02362					GO:0006355,GO:0005634,GO:0003677,GO:0009725	AT1G30330.2	ARF6	auxin response factor 6	Os06g46410.1	auxin response factor, putative, expressed
Sb04g034900	1433	1257	3287	422	259	259	150.785	146.072	288.031	39.1787	26.6136	30.5315	2.29e-16	1.57e-15	7.00151	3.89789e-05	0.000203144	5.93808	8.83335e-05	0.000473292	6.53468	yes	no			KOG3079	2.7.4.-,2.7.4.14	K13800	GO:0005524,GO:0019205,GO:0006139	AT5G26667.3	PYR6	P-loop containing nucleoside triphosphate hydrolases superfamily protein	Os02g53790.1	adenylate kinase, putative, expressed
Sb01g039340	1266	913	2644	339	241	187	133.213	106.097	231.687	31.473	24.764	22.044	2.48e-16	1.7e-15	6.93262	4.7068e-05	0.000231689	5.84794	0.000128367	0.000612669	6.40671	yes	no			KOG0747	4.2.1.76	K12450	GO:0003824,GO:0050662,GO:0044237	AT1G78570.1	ATRHM1,RHM1,ROL1	rhamnose biosynthesis 1	Os03g17000.2	NAD dependent epimerase/dehydratase family domain containing protein, expressed
Sb02g039690	930	997	1678	383	267	218	97.8577	115.858	147.039	35.5579	27.4356	25.6984	2.48e-16	1.7e-15	4.63328	1.76104e-05	0.00011353	4.11943	3.51607e-05	0.000263707	4.52229	yes	no							AT1G34640.1		peptidases	Os07g43010.1	expressed protein
Sb02g011950	685	683	842	272	194	197	72.078	79.3691	73.7822	25.2526	19.9345	23.2228	2.51e-16	1.72e-15	3.70614	4.91442e-06	4.67425e-05	3.3598	3.78491e-06	8.09779e-05	3.70546	yes	no			KOG2938				AT2G36310.1	URH1	uridine-ribohydrolase 1	Os09g39440.2	inosine-uridine preferring nucleoside hydrolase family protein, putative, expressed
Sb05g003650	245	213	248	69	89	60	25.7797	24.752	21.7316	6.406	9.1452	7.07294	2.51e-16	1.72e-15	3.58481	1.90528e-05	0.000120399	3.26966	6.76663e-05	0.000396246	3.61581	yes	no			KOG2344			GO:0006887,GO:0000145	AT5G52340.1	ATEXO70A2,EXO70A2	exocyst subunit exo70 family protein A2	Os11g05880.1	exo70 exocyst complex subunit, putative, expressed
Sb01g019050	305	249	270	102	78	66	32.0931	28.9354	23.6594	9.46974	8.0149	7.78024	2.6e-16	1.78e-15	3.73204	1.10139e-05	8.18886e-05	3.38823	4.14454e-05	0.000288691	3.70346	yes	no			KOG1752			GO:0009055,GO:0015035,GO:0045454,GO:0035556	AT3G11920.1		glutaredoxin-related	Os10g34170.1	glutaredoxin domain containing protein, putative, expressed
Sb03g009270	2814	2651	2444	974	898	729	296.099	308.063	214.161	90.4267	92.2741	85.9362	2.63e-16	1.79e-15	3.39796	2.57684e-05	0.000150992	3.05972	1.31719e-06	4.80149e-05	3.38367	yes	no			KOG1196	1.3.1.74	K08070	GO:0008270,GO:0016491,GO:0055114	AT3G03080.1		Zinc-binding dehydrogenase family protein	Os04g41960.1	NADP-dependent oxidoreductase, putative, expressed
Sb01g039940	911	833	917	269	274	287	95.8585	96.8	80.3543	24.9741	28.1549	33.8322	2.74e-16	1.87e-15	3.52494	1.52978e-05	0.000102994	3.2051	2.14778e-06	6.12817e-05	3.56651	yes	no			KOG1703			GO:0008270	AT2G39830.1	DAR2	DA1-related protein 2	Os03g16090.1	LIM domain-containing protein, putative, expressed
Sb01g044550	918	1208	1430	266	280	334	96.595	140.377	125.307	24.6956	28.7714	39.3727	3.22e-16	2.19e-15	4.42516	3.55478e-05	0.000190797	3.99656	2.46336e-05	0.000208512	4.45883	yes	no			KOG0087		K07976	GO:0005525,GO:0007264,GO:0005622	AT5G65270.1	AtRABA4a,RABA4a	RAB GTPase homolog A4A	Os10g23100.1	ras-related protein, putative, expressed
Sb01g036480	1099	884	1820	361	315	275	115.64	102.727	159.482	33.5154	32.3678	32.4176	3.22e-16	2.19e-15	4.39147	1.36776e-05	9.54858e-05	3.83932	3.18843e-05	0.000249263	4.24594	yes	no						GO:0004553,GO:0005975	AT5G49720.1	ATGH9A1,DEC,GH9A1,IRX2,KOR,KOR1,RSW2,TSD1	glycosyl hydrolase 9A1	Os03g21210.1	endoglucanase, putative, expressed
Sb03g028220	724	517	1387	161	190	126	76.1817	60.0788	121.539	14.9473	19.5235	14.8532	3.32e-16	2.26e-15	6.01829	4.20961e-05	0.000214742	5.12515	0.000251447	0.000977508	5.66411	yes	no							AT3G61670.1		Protein of unknown function (DUF3133)	Os01g43330.1	extra-large G-protein-related, putative, expressed
Sb06g032060	1663	1138	1180	285	440	249	174.986	132.243	103.4	26.4596	45.2122	29.3527	3.63e-16	2.47e-15	4.52776	8.91277e-05	0.000379797	4.14994	1.65492e-05	0.000167921	4.58835	yes	no			KOG4229			GO:0003777,GO:0005524,GO:0007018,GO:0005856	AT5G65930.2	KCBP,PKCBP,ZWI	kinesin-like calmodulin-binding protein (ZWICHEL)	Os04g57140.2	kinesin motor domain containing protein, putative, expressed
Sb03g038380	473	387	616	127	137	105	49.7706	44.9719	53.9784	11.7908	14.0774	12.3776	3.69e-16	2.51e-15	4.405	2.20772e-06	2.86046e-05	3.94782	1.61445e-05	0.000165812	4.37411	yes	no			KOG0583			GO:0004672,GO:0005524,GO:0006468,GO:0007165	AT5G58380.1	CIPK10,PKS2,SIP1,SNRK3.8	SOS3-interacting protein 1	Os01g60910.1	CAMK_KIN1/SNF1/Nim1_like.12 - CAMK includes calcium/calmodulin depedent protein kinases, expressed
Sb02g035680	6504	5735	15908	1661	1393	1306	684.373	666.444	1393.98	154.208	143.138	153.954	3.81e-16	2.58e-15	7.0425	3.78853e-05	0.000200211	5.81581	4.20533e-05	0.000291385	6.42306	yes	no							AT5G48150.2	PAT1	GRAS family transcription factor	Os07g36170.1	chitin-inducible gibberellin-responsive protein, putative, expressed
Sb04g005510	651	474	1856	128	64	90	68.5004	55.0819	162.636	11.8836	6.57632	10.6094	4.29e-16	2.9e-15	11.4648	9.85941e-05	0.000412253	9.18665	0.00240301	0.00556537	10.1507	yes	no			KOG1502			GO:0003824,GO:0050662,GO:0044237	AT1G15950.1	ATCCR1,CCR1,IRX4	cinnamoyl coa reductase 1	Os02g08420.1	cinnamoyl CoA reductase, putative, expressed
Sb01g041000	3621	3926	2327	688	520	823	381.014	456.227	203.909	63.8743	53.4326	97.0172	4.51e-16	3.05e-15	5.36893	0.0002265	0.000791809	4.82787	5.56528e-05	0.000349064	5.36908	yes	no							AT4G38810.2		Calcium-binding EF-hand family protein	Os03g14590.1	calcium-binding EF hand family protein, putative, expressed
Sb02g039190	12902	11781	16581	4241	3190	2797	1357.59	1369.03	1452.95	393.737	327.789	329.717	4.63e-16	3.13e-15	4.49087	1.38105e-06	2.17199e-05	4.05622	8.73418e-07	4.12824e-05	4.48785	yes	no					K13464	GO:0005515	AT1G74950.1	JAZ2,TIFY10B	TIFY domain/Divergent CCT motif family protein	Os07g42370.1	zinc-finger protein, putative, expressed
Sb01g018400	1425	1222	769	244	262	273	149.943	142.004	67.3854	22.6531	26.9218	32.1819	4.68e-16	3.16e-15	4.84985	0.000243672	0.000840735	4.25039	7.62512e-05	0.00042708	4.73241	yes	no			KOG2366	3.2.1.22	K07407		AT5G08370.1	AGAL2,AtAGAL2	alpha-galactosidase 2	Os10g35110.1	alpha-galactosidase precursor, putative, expressed
Sb09g001500	824	1043	1414	368	290	237	86.704	121.203	123.905	34.1653	29.799	27.9381	4.75e-16	3.2e-15	4.09735	1.64289e-05	0.000108326	3.63717	2.82329e-05	0.000228388	4.00143	yes	no	PF00241	PTHR11913	KOG1735		K05765	GO:0003779,GO:0005622	AT5G59890.1	ADF4,ATADF4	actin depolymerizing factor 4	Os04g46910.1	actin-depolymerizing factor, putative, expressed
Sb02g029080	643	472	1609	123	143	86	67.6586	54.8495	140.992	11.4194	14.694	10.1379	4.76e-16	3.21e-15	8.44514	7.57432e-05	0.000336051	6.85725	0.00115286	0.00311924	7.53325	yes	no						GO:0004553,GO:0005975	AT3G07320.1		O-Glycosyl hydrolases family 17 protein	Os09g32550.1	glucan endo-1,3-beta-glucosidase precursor, putative, expressed
Sb01g028010	766	515	1543	80	173	98	80.6011	59.8464	135.209	7.42725	17.7766	11.5525	4.99e-16	3.36e-15	8.68269	0.000105513	0.000433853	7.64381	0.000552102	0.00176978	8.61175	yes	no			KOG0978				AT1G65010.1		Plant protein of unknown function (DUF827)	Os05g02820.1	protein transport protein-related, putative, expressed
Sb03g045520	390	374	334	123	93	68	41.0371	43.4612	29.2675	11.4194	9.55622	8.016	5.17e-16	3.47e-15	4.35284	2.11663e-05	0.000130116	3.96727	3.61425e-05	0.000265165	4.28883	yes	no			KOG1433			GO:0003697,GO:0005524,GO:0006281,GO:0004553,GO:0005975,GO:0009432	AT3G10140.1	RECA3	RECA homolog 3	Os01g71690.2	recA protein, expressed
Sb09g025120	1131	929	1371	383	369	344	119.008	107.956	120.137	35.5579	37.9166	40.5515	5.56e-16	3.74e-15	3.44075	4.75501e-06	4.56009e-05	3.09566	2.59034e-06	6.68437e-05	3.43112	yes	no						GO:0005515	AT5G46170.1		F-box family protein	Os05g43490.1	OsFBX169 - F-box domain containing protein, expressed
Sb01g031820	4257	4067	4492	1827	1369	1162	447.936	472.612	393.622	169.62	140.672	136.979	5.65e-16	3.79e-15	3.29418	1.2837e-05	9.17906e-05	2.99297	1.89519e-06	5.70234e-05	3.30956	yes	no						GO:0005515	AT5G21090.1		Leucine-rich repeat (LRR) family protein	Os03g32580.1	BRASSINOSTEROID INSENSITIVE 1-associated receptor kinase 1 precursor, putative, expressed
Sb09g023030	635	482	500	179	131	124	66.8168	56.0115	43.8137	16.6185	13.4609	14.6174	6.19e-16	4.15e-15	4.14663	1.44396e-05	9.89408e-05	3.74735	8.24844e-06	0.000114099	4.1149	yes	no	PF00909	PTHR11730:SF1,PTHR11730	KOG0682			GO:0008519,GO:0072488,GO:0016020	AT2G38290.1	AMT2,AMT2;1,ATAMT2	ammonium transporter 2	Os05g39240.1	ammonium transporter protein, putative, expressed
Sb08g014060	3245	3704	3324	1383	1079	785	341.45	430.429	291.273	128.399	110.873	92.5376	6.43e-16	4.3e-15	3.58083	4.52151e-05	0.000225686	3.24498	8.10746e-06	0.000113877	3.58513	yes	no	PF02365					GO:0003677,GO:0006355	AT5G13180.1	ANAC083,NAC083,VNI2	NAC domain containing protein 83	Os12g29330.1	no apical meristem protein, putative, expressed
Sb03g039370	2807	2748	5542	975	825	857	295.362	319.336	485.631	90.5196	84.7729	101.025	6.45e-16	4.31e-15	4.56768	2.77373e-05	0.000159305	3.96044	3.60691e-05	0.000265165	4.38052	yes	no							AT2G37570.1	SLT1	HSP20-like chaperones superfamily protein	Os01g62300.1	SLT1 protein, putative, expressed
Sb04g034000	194	178	353	74	36	36	20.4133	20.6848	30.9325	6.8702	3.69918	4.24376	6.73e-16	4.5e-15	5.51605	5.06033e-05	0.000245439	5.0189	0.00157293	0.00399113	5.46924	yes	no							AT4G33380.1			Os02g52410.1	expressed protein
Sb02g024050	1023	825	1983	126	191	240	107.643	95.8704	173.765	11.6979	19.6262	28.2918	6.86e-16	4.58e-15	7.3013	9.67605e-05	0.000405606	6.61688	0.000119099	0.000583466	7.59845	yes	no						GO:0004553,GO:0005975	AT2G32990.1	AtGH9B8,GH9B8	glycosyl hydrolase 9B8	Os09g23084.1	endoglucanase, putative, expressed
Sb01g044100	1269	914	2228	204	310	277	133.528	106.213	195.234	18.9395	31.8541	32.6534	6.96e-16	4.65e-15	5.99522	6.45679e-05	0.000297201	5.28348	8.27986e-05	0.000451749	5.91821	yes	no			KOG0236			GO:0005215,GO:0006810,GO:0055085,GO:0016021	AT5G10180.1	AST68,SULTR2;1	slufate transporter 2;1	Os03g09940.1	sulfate transporter, putative, expressed
Sb05g008340	506	358	367	98	111	99	53.243	41.6019	32.1592	9.09838	11.4058	11.6704	7.14e-16	4.76e-15	4.39798	2.54214e-05	0.000149717	3.95013	3.4526e-05	0.00026004	4.40907	yes	no						GO:0005515	AT3G07040.1	RPM1,RPS3	NB-ARC domain-containing disease resistance protein	Os08g14850.1	resistance protein, putative, expressed
Sb08g019250	453	374	364	89	120	94	47.6662	43.4612	31.8964	8.26281	12.3306	11.0809	7.14e-16	4.76e-15	4.33708	2.96071e-05	0.000167653	3.94405	2.46258e-05	0.000208512	4.4011	yes	no						GO:0016798,GO:0016020	AT5G07830.1	AtGUS2,GUS2	glucuronidase 2	Os12g38920.1	heparanase-like protein precursor, putative, expressed
Sb06g031840	1037	702	1243	301	325	228	109.117	81.577	108.921	27.945	33.3954	26.8772	7.16e-16	4.77e-15	3.84484	1.54502e-05	0.000103718	3.43594	1.39144e-05	0.000154375	3.79731	yes	no						GO:0005515	AT1G19870.1	iqd32	IQ-domain 32	Os04g56740.1	IQ calmodulin-binding motif family protein, putative, expressed
Sb09g025820	301	336	582	106	54	62	31.6722	39.0454	50.9991	9.8411	5.54877	7.30871	7.36e-16	4.9e-15	6.10149	2.37593e-05	0.000141913	5.49196	0.000541714	0.00174433	5.98903	yes	no	PF05678						AT1G28280.1		VQ motif-containing protein	Os05g44270.1	VQ domain containing protein, putative, expressed
Sb03g036470	1238	1204	1904	454	402	379	130.267	139.913	166.842	42.1496	41.3075	44.6774	7.53e-16	5e-15	3.87697	5.0519e-06	4.75135e-05	3.45048	7.66313e-06	0.000109894	3.81899	yes	no			KOG1505	2.3.1.-,2.3.1.51	K13513	GO:0016746,GO:0008152	AT3G18850.3	LPAT5	lysophosphatidyl acyltransferase 5	Os01g57360.1	acyltransferase, putative, expressed
Sb04g005480	761	731	1253	261	225	245	80.075	84.947	109.797	24.2314	23.1199	28.8812	7.75e-16	5.14e-15	4.11078	1.18743e-05	8.64804e-05	3.64694	2.66168e-05	0.000220356	4.05721	yes	no			KOG0795	5.4.99.5	K01850		AT5G10870.1	ATCM2,CM2	chorismate mutase 2	Os02g08410.1	chorismate mutase, chloroplast precursor, putative, expressed
Sb09g023980	360	319	750	98	61	71	37.8804	37.0699	65.7205	9.09838	6.26806	8.36965	8.39e-16	5.54e-15	6.8049	2.03669e-05	0.000126326	5.86932	0.000938425	0.00267002	6.48434	yes	no							AT5G17910.1			Os05g41150.1	expressed protein
Sb10g002190	229	226	515	57	61	25	24.0961	26.2627	45.1281	5.29191	6.26806	2.94706	8.72e-16	5.76e-15	7.53786	7.16035e-05	0.000320127	6.73261	0.00295946	0.00657468	7.24768	yes	no	PF04674						AT5G51550.1	EXL3	EXORDIUM like 3	Os06g04250.1	phosphate-induced protein 1 conserved region domain containing protein, expressed
Sb03g035750	6516	5155	8490	2207	1981	1810	685.635	599.045	743.956	204.899	203.558	213.367	8.78e-16	5.79e-15	3.69663	4.56296e-06	4.46413e-05	3.30509	2.77886e-06	6.9389e-05	3.65322	yes	no					K12617		AT3G22270.1		Topoisomerase II-associated protein PAT1	Os02g31220.1	expressed protein
Sb04g036070	14271	13637	23652	4561	3136	2506	1501.64	1584.71	2072.56	423.446	322.24	295.413	8.84e-16	5.82e-15	5.64208	5.6383e-06	5.12593e-05	5.04849	6.39923e-06	0.000101628	5.587	yes	no							AT4G32020.1			Os02g55430.1	alginate regulatory protein AlgP, putative, expressed
Sb01g031530	525	681	983	217	168	157	55.2423	79.1366	86.1377	20.1464	17.2629	18.5075	9.05e-16	5.96e-15	4.48808	1.59961e-05	0.00010638	3.94651	7.59572e-05	0.000425949	4.34319	yes	no
Sb02g007690	541	543	908	183	167	157	56.9258	63.1001	79.5656	16.9898	17.1601	18.5075	9.98e-16	6.56e-15	4.32085	6.02284e-06	5.3598e-05	3.8177	3.8051e-05	0.000273896	4.23666	yes	no							AT5G22280.1			Os07g14650.1	expressed protein
Sb01g001140	385	267	356	80	112	63	40.511	31.0271	31.1953	7.42725	11.5086	7.42659	1e-15	6.59e-15	4.3693	2.83701e-05	0.000162035	4.0127	4.89078e-05	0.000319296	4.42233	yes	no			KOG0456	2.7.2.4	K00928	GO:0008652,GO:0016597,GO:0008152	AT5G13280.1	AK,AK-LYS1,AK1	aspartate kinase 1	Os03g63330.1	aspartokinase, chloroplast precursor, putative, expressed
Sb09g026100	684	734	638	219	204	108	71.9728	85.2956	55.9062	20.3321	20.962	12.7313	1.01e-15	6.64e-15	4.39227	6.07249e-05	0.000282976	4.05008	1.90021e-05	0.000179506	4.35786	yes	no	PF02309					GO:0006355,GO:0005634	AT3G16500.1	IAA26,PAP1	phytochrome-associated protein 1	Os05g44810.1	OsIAA18 - Auxin-responsive Aux/IAA gene family member, expressed
Sb01g008670	455	425	270	99	65	76	47.8766	49.3878	23.6594	9.19122	6.67908	8.95906	1.02e-15	6.69e-15	5.36258	0.000108568	0.000442681	4.73891	0.000539292	0.00173747	5.20253	yes	no						GO:0004871,GO:0009416	AT5G66560.1		Phototropic-responsive NPH3 family protein	Os03g52880.1	BTBN9 - Bric-a-Brac, Tramtrack, Broad Complex BTB domain with non-phototropic hypocotyl 3 NPH3 and coiled-coil domains, expressed
Sb05g019010	713	523	651	210	202	154	75.0243	60.776	57.0454	19.4965	20.7565	18.1539	1.07e-15	6.99e-15	3.69622	7.64409e-06	6.32276e-05	3.33527	2.65091e-06	6.75236e-05	3.67484	yes	no						GO:0005622,GO:0005515	AT2G33540.1	ATCPL3,CPL3	C-terminal domain phosphatase-like 3	Os11g31890.1	NLI interacting factor-like phosphatase, putative, expressed
Sb02g025246	490	323	1081	70	63	90	51.5594	37.5347	94.7252	6.49884	6.47357	10.6094	1.12e-15	7.28e-15	9.04733	6.57894e-05	0.000300974	7.55699	0.00220504	0.00518862	8.56639	yes	no							AT4G07960.1	ATCSLC12,CSLC12	Cellulose-synthase-like C12	Os09g25900.1	CSLC2 - cellulose synthase-like family C, expressed
Sb01g034550	409	301	878	79	90	57	43.0364	34.9782	76.9368	7.33441	9.24796	6.71929	1.13e-15	7.34e-15	7.67626	3.32435e-05	0.000181656	6.42832	0.00177328	0.0043621	7.08623	yes	no							AT2G26770.1		plectin-related	Os03g24940.1	proline-rich family protein, putative, expressed
Sb07g020910	2639	2179	2829	1030	791	784	277.684	253.214	247.898	95.6258	81.2793	92.4198	1.18e-15	7.66e-15	3.25042	7.44602e-06	6.1921e-05	2.94377	1.32678e-06	4.80149e-05	3.25498	yes	no					K13464	GO:0005515	AT3G17860.1	JAI3,JAZ3,TIFY6B	jasmonate-zim-domain protein 3	Os08g33160.1	ZIM motif family protein, expressed
Sb01g043160	709	503	797	200	161	191	74.6034	58.4519	69.839	18.5681	16.5436	22.5155	1.18e-15	7.71e-15	3.97603	1.09937e-05	8.18034e-05	3.58925	1.05656e-05	0.000133631	4.01132	yes	no						GO:0005515	AT5G61240.1		Leucine-rich repeat (LRR) family protein	Os03g11340.1	leucine-rich repeat resistance protein, putative, expressed
Sb01g044710	1361	1557	2285	557	468	301	143.209	180.934	200.228	51.7122	48.0894	35.4826	1.28e-15	8.32e-15	4.40316	2.00927e-05	0.000125009	3.95379	2.10951e-05	0.000188896	4.34671	yes	no							AT1G28200.1	FIP1	FH interacting protein 1	Os03g08860.1	GRAM domain containing protein, expressed
Sb08g020780	555	315	684	119	109	104	58.399	36.6051	59.9371	11.048	11.2003	12.2598	1.29e-15	8.39e-15	5.09772	1.53136e-05	0.000103025	4.44808	0.000175583	0.000762231	4.97124	yes	no	PF07765	PTHR13140,PTHR13140:SF97				GO:0016032	AT4G02710.1		Kinase interacting (KIP1-like) family protein	Os12g41200.1	KIP1, putative, expressed
Sb04g030070	274	243	317	104	86	68	28.8312	28.2382	27.7779	9.65542	8.83694	8.016	1.29e-15	8.4e-15	3.59439	3.56517e-06	3.78759e-05	3.2613	4.0905e-05	0.000287569	3.566	yes	no			KOG1187			GO:0004672,GO:0005524,GO:0006468	AT5G10530.1		Concanavalin A-like lectin protein kinase family protein	Os02g48210.1	lectin-like protein kinase, putative, expressed
Sb03g039490	518	559	1476	160	124	96	54.5057	64.9594	129.338	14.8545	12.7416	11.3167	1.37e-15	8.86e-15	7.40663	6.36003e-05	0.000293716	6.07807	0.00095127	0.0026991	6.63139	yes	no			KOG1030			GO:0005515	AT3G55470.2		Calcium-dependent lipid-binding (CaLB domain) family protein	Os01g62430.3	C2 domain containing protein, putative, expressed
Sb02g032340	279	206	402	76	39	66	29.3573	23.9385	35.2262	7.05588	4.00745	7.78024	1.39e-15	9.02e-15	5.34323	5.84942e-05	0.000274653	4.89659	0.00053656	0.00173135	5.47011	yes	no						GO:0005515	AT5G42350.1		Galactose oxidase/kelch repeat superfamily protein	Os09g38300.1	OsFBK20 - F-box domain and kelch repeat containing protein, expressed
Sb04g004400	669	480	1463	100	159	118	70.3944	55.7791	128.199	9.28406	16.3381	13.9101	1.43e-15	9.27e-15	7.46171	8.90866e-05	0.000379797	6.30253	0.000651364	0.00201099	7.09962	yes	no			KOG2288			GO:0008378,GO:0006486,GO:0016020	AT1G05170.2		Galactosyltransferase family protein	Os02g06840.1	galactosyltransferase, putative, expressed
Sb03g003950	366	300	436	111	114	85	38.5118	34.862	38.2055	10.3053	11.7141	10.02	1.53e-15	9.89e-15	3.9292	2.4792e-06	3.02179e-05	3.54243	2.05693e-05	0.000186082	3.90572	yes	no			KOG2085			GO:0008601,GO:0007165,GO:0000159	AT5G25510.1		Protein phosphatase 2A regulatory B subunit family protein	Os01g08310.1	serine/threonine protein phosphatase 2A 59 kDa regulatory subunit Bgamma isoform, putative, expressed
Sb06g017110	673	641	1727	212	163	125	70.8153	74.4884	151.332	19.6822	16.7491	14.7353	1.7e-15	1.1e-14	6.70512	6.34702e-05	0.000293407	5.56734	0.000440928	0.00148213	6.07616	yes	no			KOG4420			GO:0005515	AT1G77290.1		Glutathione S-transferase family protein	Os04g35560.1	glutathione S-transferase, putative, expressed
Sb07g008550	1824	2477	1081	386	173	257	191.927	287.844	94.7252	35.8365	17.7766	30.2958	1.77e-15	1.14e-14	7.51652	0.000303613	0.000993175	6.5794	0.000169418	0.000742776	7.26234	yes	no						GO:0008270,GO:0005622,GO:0005515	AT5G24930.1	ATCOL4,COL4	CONSTANS-like 4	Os08g15050.1	CCT/B-box zinc finger protein, putative, expressed
Sb08g019790	6943	8501	10089	2721	2522	2104	730.566	987.872	884.072	252.619	259.148	248.024	1.82e-15	1.17e-14	3.87305	6.49031e-06	5.65825e-05	3.45731	3.10265e-06	7.25831e-05	3.82608	yes	no			KOG1712	2.4.2.7	K00759	GO:0009116	AT1G27450.1	APT1,ATAPT1	adenine phosphoribosyl transferase 1	Os12g39860.1	phosphoribosyl transferase, putative, expressed
Sb04g008430	799	784	1245	338	231	232	84.0735	91.1059	109.096	31.3801	23.7364	27.3487	2.03e-15	1.3e-14	3.91341	1.17986e-05	8.59973e-05	3.50527	2.16928e-05	0.000191522	3.86788	yes	no						GO:0005515,GO:0004842,GO:0016567,GO:0000151	AT1G29340.1	ATPUB17,PUB17	plant U-box 17	Os02g13960.1	spotted leaf 11, putative, expressed
Sb10g008260	4801	4032	6975	1877	1530	1415	505.177	468.545	611.201	174.262	157.215	166.804	2.05e-15	1.31e-14	3.61406	9.19455e-06	7.26234e-05	3.21688	8.19927e-06	0.000114099	3.55585	yes	no							AT5G39570.1			Os06g12580.1	pro-resilin precursor, putative, expressed
Sb06g028030	2277	2009	2840	858	666	722	239.594	233.459	248.862	79.6572	68.4349	85.1111	2.12e-15	1.36e-14	3.49606	5.9827e-06	5.33433e-05	3.1596	2.73226e-06	6.87816e-05	3.49625	yes	no			KOG0698			GO:0003824	AT4G28400.1		Protein phosphatase 2C family protein	Os04g52000.1	protein phosphatase 2C, putative, expressed
Sb09g004260	543	438	726	159	165	138	57.1363	50.8985	63.6175	14.7617	16.9546	16.2678	2.27e-15	1.45e-14	4.05854	3.672e-06	3.86273e-05	3.62632	1.64592e-05	0.000167515	4.02722	yes	no	PF00149	PTHR11668,PTHR11668:SF136	KOG0374	3.1.3.16	K01090	GO:0016787	AT3G05580.1		Calcineurin-like metallo-phosphoesterase superfamily protein	Os01g24750.1	Ser/Thr protein phosphatase family protein, putative, expressed
Sb01g029650	796	620	509	177	179	161	83.7578	72.048	44.6023	16.4328	18.3932	18.9791	2.28e-15	1.46e-14	4.12727	7.84314e-05	0.000344355	3.66477	3.22944e-05	0.000250945	4.06745	yes	no							AT4G00150.1	ATHAM3,HAM3	GRAS family transcription factor	Os10g40390.1	scarecrow, putative, expressed
Sb09g026520	917	713	3500	109	142	124	96.4898	82.8553	306.696	10.1196	14.5912	14.6174	2.38e-15	1.52e-14	14.5939	0.000148012	0.00056219	10.5984	0.00187102	0.0045458	11.9125	yes	no	PF04765	PTHR12956:SF1,PTHR12956					AT1G28240.1		Protein of unknown function (DUF616)	Os05g45490.1	hydrolase, acting on carbon-nitrogen, putative, expressed
Sb10g028150	488	803	747	129	178	148	51.349	93.3138	65.4576	11.9764	18.2904	17.4466	2.49e-15	1.59e-14	4.97402	6.38496e-05	0.000294573	4.41828	0.000114546	0.000566854	4.93872	yes	no		PTHR10891,PTHR10891:SF141	KOG0027				AT1G66410.1	ACAM-4,CAM4	calmodulin 4	Os06g47640.1	OsCML29 - Calmodulin-related calcium sensor protein, expressed
Sb01g036080	1885	1434	2242	612	550	530	198.346	166.64	196.461	56.8184	56.5153	62.4776	2.68e-15	1.71e-14	3.60898	4.98782e-06	4.71502e-05	3.23963	2.46256e-06	6.5363e-05	3.58627	yes	no						GO:0016779	AT3G51620.2		PAP/OAS1 substrate-binding domain superfamily	Os03g21850.1	nucleotidyltransferase, putative, expressed
Sb01g030450	529	377	712	152	125	119	55.6632	43.8099	62.3907	14.1118	12.8444	14.028	2.71e-15	1.73e-14	4.48308	5.57592e-06	5.08418e-05	3.97348	4.99055e-05	0.000323854	4.40296	yes	no			KOG0032			GO:0004672,GO:0005524,GO:0006468	AT2G17290.1	ATCDPK3,ATCPK6,CPK6	Calcium-dependent protein kinase family protein	Os10g39420.1	CAMK_CAMK_like.8 - CAMK includes calcium/calmodulin depedent protein kinases, expressed
Sb06g014930	2200	1531	2236	749	499	517	231.491	177.912	195.935	69.5376	51.2748	60.9452	2.77e-15	1.76e-14	3.74096	1.50657e-05	0.000101949	3.39177	4.99538e-06	9.00334e-05	3.74672	yes	no						GO:0015079,GO:0071805,GO:0016020	AT4G13420.1	ATHAK5,HAK5	high affinity K+ transporter 5	Os04g32920.3	potassium transporter, putative, expressed
Sb02g000630	493	531	444	164	95	98	51.8751	61.7057	38.9065	15.2259	9.76173	11.5525	2.95e-15	1.88e-14	4.63403	3.1663e-05	0.00017576	4.23941	3.20689e-05	0.000249925	4.6081	yes	no			KOG3135			GO:0010181,GO:0016491	AT4G27270.1		Quinone reductase family protein	Os05g42190.1	NADPH-dependent FMN reductase domain containing protein, expressed
Sb03g035000	669	595	727	236	108	142	70.3944	69.1429	63.7051	21.9104	11.0975	16.7393	3.07e-15	1.95e-14	4.57503	4.30927e-05	0.000218127	4.30875	1.85185e-05	0.000177479	4.71535	yes	no			KOG0143	1.14.11.13	K04125	GO:0016491,GO:0016706,GO:0055114	AT1G78440.1	ATGA2OX1,GA2OX1	Arabidopsis thaliana gibberellin 2-oxidase 1	Os01g55240.1	gibberellin 2-beta-dioxygenase, putative, expressed
Sb02g040300	2014	1544	1392	568	522	402	211.92	179.423	121.977	52.7334	53.6381	47.3887	3.36e-15	2.13e-14	3.70472	6.72899e-05	0.000306315	3.31308	6.40361e-06	0.000101628	3.65737	yes	no			KOG0192			GO:0005515,GO:0004672,GO:0005524,GO:0006468	AT1G14000.1	VIK	VH1-interacting kinase	Os07g43900.1	protein kinase domain containing protein, expressed
Sb04g013150	306	277	327	109	102	76	32.1983	32.1892	28.6541	10.1196	10.481	8.95906	3.67e-15	2.33e-14	3.52809	4.5049e-06	4.41623e-05	3.19867	1.98176e-05	0.000182932	3.50486	yes	no			KOG4698			GO:0016757	AT3G18170.1		Glycosyltransferase family 61 protein	Os02g22480.1	glycosyltransferase, putative, expressed
Sb10g004560	395	316	524	88	125	85	41.5632	36.7213	45.9167	8.16997	12.8444	10.02	3.8e-15	2.41e-14	4.54484	1.36426e-05	9.53967e-05	4.11354	6.13083e-05	0.000370852	4.58843	yes	no	PF00856	PTHR22884,PTHR22884:SF18	KOG1079	2.1.1.43	K11430	GO:0005515	AT2G23380.1	CLF,ICU1,SDG1,SET1	SET domain-containing protein	Os06g16390.1	SET domain containing protein, expressed
Sb02g044010	4241	3200	3405	1470	1257	1128	446.252	371.861	298.371	136.476	129.163	132.971	3.97e-15	2.51e-14	3.1231	4.4496e-05	0.0002233	2.81092	2.22635e-06	6.21233e-05	3.10886	yes	no			KOG0169	3.1.4.11	K05857	GO:0005515,GO:0004435,GO:0006629,GO:0007165,GO:0035556,GO:0004629	AT3G08510.1	ATPLC2,PLC2	phospholipase C 2	Os07g49330.1	phospholipase C, putative, expressed
Sb04g003380	407	266	701	75	74	85	42.8259	30.9109	61.4268	6.96304	7.60388	10.02	4.21e-15	2.66e-14	6.32164	3.31891e-05	0.000181502	5.43702	0.000977516	0.00275117	6.13539	yes	no				2.7.1.108	K00902		AT3G45040.1		phosphatidate cytidylyltransferase family protein	Os02g05320.2	phosphatidate cytidylyltransferase family protein, putative, expressed
Sb01g048920	738	541	603	186	218	140	77.6548	62.8677	52.8393	17.2683	22.4006	16.5035	4.38e-15	2.76e-14	3.84223	2.91261e-05	0.000165536	3.4856	7.36873e-06	0.000107672	3.83566	yes	no			KOG1187			GO:0004672,GO:0005524,GO:0006468	AT3G46290.1	HERK1	hercules receptor kinase 1	Os03g03280.1	TKL_IRAK_CrRLK1L-1.6 - The CrRLK1L-1 subfamily has homology to the CrRLK1L homolog, expressed
Sb07g000530	992	799	953	287	307	307	104.382	92.849	83.5089	26.6452	31.5458	36.1899	4.45e-15	2.8e-14	3.33977	2.29949e-05	0.000138914	3.03499	3.08287e-06	7.25831e-05	3.37569	yes	no			KOG0156			GO:0005506,GO:0009055,GO:0016705,GO:0020037,GO:0055114	AT3G48300.1	CYP71A23	cytochrome P450, family 71, subfamily A, polypeptide 23	Os08g01450.1	cytochrome P450, putative, expressed
Sb09g020393	287	187	252	67	90	61	30.1991	21.7306	22.0821	6.22032	9.24796	7.19082	4.83e-15	3.04e-14	3.66383	5.37948e-05	0.000257282	3.32226	0.00019244	0.000808509	3.69778	yes	no	PF00931	PTHR11017,PTHR11017:SF28				GO:0043531,GO:0006915,GO:0005524	AT3G14460.1		LRR and NB-ARC domains-containing disease resistance protein	Os05g34220.1	vrga1, putative, expressed
Sb07g002680	359	318	265	108	88	70	37.7752	36.9537	23.2212	10.0268	9.04245	8.25176	4.9e-15	3.08e-14	3.96791	4.50098e-05	0.000224891	3.56757	0.000122281	0.000593714	3.88347	yes	no			KOG1441				AT1G53660.1		nodulin MtN21 /EamA-like transporter family protein	Os08g04110.1	transporter, putative, expressed
Sb03g030890	1572	1196	2282	493	521	386	165.411	138.983	199.966	45.7704	53.5354	45.5026	4.95e-15	3.11e-14	3.96572	1.44388e-05	9.89408e-05	3.51171	1.69218e-05	0.000170395	3.88203	yes	no			KOG0192			GO:0004672,GO:0005524,GO:0006468	AT3G58640.2		Mitogen activated protein kinase kinase kinase-related	Os01g48330.1	protein kinase domain containing protein, expressed
Sb07g027940	2198	2625	4180	966	569	695	231.281	305.042	366.282	89.684	58.4676	81.9282	5.05e-15	3.17e-14	4.47233	4.84321e-05	0.000236893	3.98416	5.24249e-05	0.000334588	4.40454	yes	no			KOG3173			GO:0008270,GO:0003677	AT3G12630.1		A20/AN1-like zinc finger family protein	Os08g39450.1	AN1-like zinc finger domain containing protein, expressed
Sb09g020400	650	509	909	197	207	175	68.3952	59.1491	79.6533	18.2896	21.2703	20.6294	5.09e-15	3.19e-14	3.91432	8.41548e-06	6.82073e-05	3.47948	2.32961e-05	0.000201132	3.8687	yes	no	PF00931	PTHR11017,PTHR11017:SF28				GO:0043531,GO:0006915,GO:0005524	AT3G14470.1		NB-ARC domain-containing disease resistance protein	Os05g34230.1	disease resistance protein RGA3, putative, expressed
Sb06g016860	566	405	503	125	158	113	59.5564	47.0636	44.0766	11.6051	16.2353	13.3207	5.66e-15	3.55e-14	4.10293	1.4479e-05	9.91377e-05	3.72222	9.26034e-06	0.000123792	4.13362	yes	no						GO:0004252,GO:0006508,GO:0042802,GO:0043086	AT5G67360.1	ARA12	Subtilase family protein	Os04g35140.1	OsSub41 - Putative Subtilisin homologue, expressed
Sb02g005630	209	196	229	68	86	37	21.9917	22.7765	20.0667	6.31316	8.83694	4.36165	6.89e-15	4.31e-14	3.71368	0.00014391	0.000550221	3.50872	0.000223021	0.000900639	3.78902	yes	no			KOG0743			GO:0005524	AT3G28510.1		P-loop containing nucleoside triphosphate hydrolases superfamily protein	Os01g19260.1	ATPase, putative, expressed
Sb04g021590	462	442	1486	56	106	75	48.6132	51.3633	130.214	5.19907	10.892	8.84118	7.01e-15	4.38e-14	10.8197	0.00013488	0.00052391	8.7977	0.00356038	0.00767948	9.93612	yes	no			KOG1603			GO:0046872,GO:0030001	AT3G56240.1	CCH	copper chaperone	Os02g32814.1	heavy metal-associated domain containing protein, expressed
Sb10g010280	1195	933	1338	469	389	320	125.742	108.421	117.245	43.5422	39.9717	37.7224	7.3e-15	4.55e-14	3.26426	7.59497e-06	6.299e-05	2.94607	2.93018e-06	7.08479e-05	3.2528	yes	no	PF04564	PTHR22904,PTHR22904:SF129				GO:0005515,GO:0004842,GO:0016567,GO:0000151	AT1G68940.1		Armadillo/beta-catenin-like repeat family protein	Os06g16410.1	armadillo/beta-catenin repeat family protein, putative, expressed
Sb01g031790	429	491	613	162	104	124	45.1408	57.0574	53.7156	15.0402	10.6865	14.6174	7.4e-15	4.61e-14	4.36323	1.00997e-05	7.75819e-05	3.95397	3.0822e-05	0.000242596	4.36407	yes	no							AT5G67420.1	ASL39,LBD37	LOB domain-containing protein 37	Os03g33090.1	DUF260 domain containing protein, putative, expressed
Sb10g005640	956	968	1212	433	318	308	100.594	112.488	106.204	40.2	32.6761	36.3078	7.44e-15	4.63e-14	3.29552	8.61746e-06	6.94193e-05	2.98055	4.77243e-06	8.85569e-05	3.29079	yes	no	PF04641	PTHR12775	KOG3113				AT5G58020.1			Os06g08490.1	X0001, putative, expressed
Sb02g024670	1212	789	1376	272	284	348	127.531	91.6869	120.575	25.2526	29.1824	41.0231	7.64e-15	4.75e-14	4.03051	5.49019e-05	0.000261362	3.65856	2.77059e-05	0.000225345	4.09163	yes	no						GO:0008168,GO:0008152	AT1G26850.1		S-adenosyl-L-methionine-dependent methyltransferases superfamily protein	Os09g24900.1	methyltransferase, putative, expressed
Sb03g013910	395	355	576	114	122	103	41.5632	41.2533	50.4733	10.5838	12.5361	12.1419	8.01e-15	4.97e-14	4.29662	3.41851e-06	3.6654e-05	3.83077	4.41211e-05	0.000299221	4.26335	yes	no			KOG0246			GO:0003777,GO:0005524,GO:0007018	AT3G16630.2	ATKINESIN-13A,KINESIN-13A	P-loop containing nucleoside triphosphate hydrolases superfamily protein	Os05g06280.1	ATKINESIN-13A/KINESIN-13A, putative, expressed
Sb01g045240	3649	2860	5617	1388	1127	1065	383.96	332.351	492.203	128.863	115.805	125.545	9.57e-15	5.92e-14	3.72037	2.21295e-05	0.00013514	3.27867	2.25689e-05	0.000196892	3.62324	yes	no				1.13.11.12	K00454	GO:0016702,GO:0046872,GO:0055114,GO:0005515	AT1G17420.1	LOX3	lipoxygenase 3	Os03g08220.1	lipoxygenase protein, putative, expressed
Sb05g026650	321	266	746	68	82	55	33.7767	30.9109	65.37	6.31316	8.42592	6.48353	1.03e-14	6.36e-14	7.0888	4.46651e-05	0.000223784	5.92111	0.00273803	0.00617138	6.55063	yes	no						GO:0004867,GO:0005576				Os03g60840.1	BBTI13 - Bowman-Birk type bran trypsin inhibitor precursor, expressed
Sb01g005080	295	345	446	115	104	70	31.0409	40.0913	39.0818	10.6767	10.6865	8.25176	1.05e-14	6.48e-14	4.20239	9.36752e-06	7.3543e-05	3.78565	0.000111351	0.000556697	4.11087	yes	no			KOG3142				AT1G08770.1	PRA1.E	prenylated RAB acceptor 1.E	Os03g58410.1	prenylated rab acceptor, putative, expressed
Sb01g031760	633	541	754	227	211	182	66.6064	62.8677	66.071	21.0748	21.6813	21.4546	1.1e-14	6.77e-14	3.43603	2.85027e-06	3.28419e-05	3.09444	3.11221e-06	7.26234e-05	3.4232	yes	no			KOG2842				AT1G27760.3	ATSAT32,SAT32	interferon-related developmental regulator family protein / IFRD protein family	Os03g33590.2	interferon-related developmental regulator, putative, expressed
Sb10g007840	835	561	2197	179	178	113	87.8615	65.1919	192.517	16.6185	18.2904	13.3207	1.14e-14	7.02e-14	8.34642	0.000148612	0.00056424	6.58825	0.00104177	0.00288432	7.2072	yes	no	PF00168	PTHR23315,PTHR23315:SF41				GO:0005515	AT2G22125.1	CSI1	binding	Os06g11990.1	expressed protein
Sb03g009580	5053	4407	8391	2020	1597	1389	531.694	512.122	735.281	187.538	164.1	163.739	1.17e-14	7.18e-14	3.93868	1.82333e-05	0.000116012	3.46991	1.99454e-05	0.000183275	3.83489	yes	no			KOG0658	2.7.1.-	K00924	GO:0004672,GO:0005524,GO:0006468	AT5G26751.1	ATSK11,SK 11	shaggy-related kinase 11	Os01g14860.1	CGMC_GSK.1 - CGMC includes CDA, MAPK, GSK3, and CLKC kinases, expressed
Sb03g033760	451	313	547	144	102	82	47.4557	36.3726	47.9322	13.369	10.481	9.66635	1.23e-14	7.54e-14	4.43377	1.05022e-05	7.92927e-05	4.00032	6.80192e-05	0.000397558	4.36056	yes	no							AT5G25610.1	ATRD22,RD22	BURP domain-containing protein	Os01g53240.1	BURP domain containing protein, expressed
Sb01g045810	598	746	951	278	220	184	62.9236	86.6901	83.3336	25.8097	22.6061	21.6904	1.23e-14	7.57e-14	3.76097	1.58664e-05	0.000105828	3.35479	3.15534e-05	0.000247302	3.68216	yes	no							AT5G64850.1			Os03g07380.1	expressed protein
Sb07g026490	1049	749	1295	396	318	271	110.379	87.0387	113.477	36.7649	32.6761	31.9461	1.33e-14	8.18e-14	3.46861	1.45919e-05	9.95428e-05	3.10097	1.47472e-05	0.000159414	3.42534	yes	no			KOG0922			GO:0003676,GO:0004386,GO:0005524,GO:0003723	AT3G26560.1		ATP-dependent RNA helicase, putative	Os03g17432.1	pre-mRNA-splicing factor ATP-dependent RNA helicase DHX16, putative, expressed
Sb01g048820	1144	985	620	243	276	185	120.376	114.463	54.329	22.5603	28.3604	21.8082	1.34e-14	8.23e-14	4.3822	0.000339752	0.00108571	3.83337	0.000125882	0.000605803	4.21496	yes	no			KOG1187			GO:0004672,GO:0005524,GO:0006468	AT1G01540.2		Protein kinase superfamily protein	Os03g03410.1	serine/threonine-protein kinase, putative, expressed
Sb08g019260	1516	1241	2932	419	438	401	159.519	144.212	256.923	38.9002	45.0067	47.2708	1.4e-14	8.59e-14	4.91594	3.94102e-05	0.000204535	4.21759	6.84081e-05	0.000397981	4.67386	yes	no				2.4.1.43	K13648	GO:0016757	AT3G01040.1	GAUT13	galacturonosyltransferase 13	Os12g38930.1	glycosyl transferase 8 domain containing protein, putative, expressed
Sb10g026740	242	218	241	96	88	60	25.4641	25.333	21.1182	8.91269	9.04245	7.07294	1.41e-14	8.62e-14	3.20657	2.21659e-05	0.000135184	2.92678	8.39036e-05	0.00045642	3.18404	yes	no	PF00651	PTHR24413,PTHR24413:SF176				GO:0005515	AT5G19000.1	ATBPM1,BPM1	BTB-POZ and MATH domain 1	Os06g14060.1	MBTB10 - Bric-a-Brac, Tramtrack, Broad Complex BTB domain with Meprin and TRAF Homology MATH domain, expressed
Sb07g015020	227	242	269	100	84	59	23.8857	28.122	23.5718	9.28406	8.63143	6.95506	1.51e-14	9.21e-14	3.40062	1.75022e-05	0.000113147	3.09994	0.000118312	0.000581145	3.35946	yes	no						GO:0003725,GO:0005622,GO:0003723,GO:0004525,GO:0006396	AT4G15417.1	ATRTL1,RTL1	RNAse II-like 1	Os06g25250.1	endoribonuclease Dicer, putative, expressed
Sb03g046790	312	236	482	6	42	4	32.8297	27.4247	42.2364	0.557043	4.31571	0.471529	1.51e-14	9.24e-14	21.7822	0.000269856	0.000909402	32.4138	0.00106469	0.00293549	34.0875	yes	no			KOG1584	2.8.2.-	K11821	GO:0008146	AT1G18590.1	ATSOT17,ATST5C,SOT17	sulfotransferase 17	Os09g08190.1	sulfotransferase domain containing protein, expressed
Sb01g016570	1431	1173	991	435	365	363	150.575	136.31	86.8387	40.3856	37.5056	42.7913	1.67e-14	1.02e-13	3.4353	0.000119775	0.00047786	3.06875	1.38651e-05	0.000154142	3.39458	yes	no			KOG2603				AT1G61790.1		Oligosaccharyltransferase complex/magnesium transporter family protein	Os03g36730.1	OST3/OST6 family protein, putative, expressed
Sb04g028010	400	292	539	46	39	93	42.0893	33.9323	47.2311	4.27067	4.00745	10.9631	1.75e-14	1.06e-13	7.32005	0.000108183	0.000441694	7.21431	0.000209008	0.000860939	8.29606	yes	no						GO:0016757	AT3G25140.1	GAUT8,QUA1	Nucleotide-diphospho-sugar transferases superfamily protein	Os02g51130.1	glycosyl transferase 8 domain containing protein, putative, expressed
Sb09g002510	1966	2026	4255	655	553	647	206.869	235.434	372.854	60.8106	56.8236	76.2699	1.79e-14	1.09e-13	4.83578	5.61656e-05	0.00026642	4.16851	7.67029e-05	0.000428238	4.61722	yes	no	PF00170	PTHR22952:SF60,PTHR22952				GO:0003700,GO:0043565,GO:0046983,GO:0006355	AT3G62420.1	ATBZIP53,BZIP53	basic region/leucine zipper motif 53	Os05g03865.1	expressed protein
Sb04g024790	3166	2615	2553	1194	744	782	333.137	303.88	223.713	110.852	76.4498	92.184	1.85e-14	1.12e-13	3.42665	7.90681e-05	0.000346329	3.12369	1.09267e-05	0.000136055	3.45265	yes	no						GO:0003830,GO:0006487,GO:0016020	AT3G27540.1		beta-1,4-N-acetylglucosaminyltransferase family protein	Os02g38140.1	glycosyl transferase family 17 protein, putative, expressed
Sb03g002580	404	318	437	118	124	106	42.5102	36.9537	38.2931	10.9552	12.7416	12.4955	1.96e-14	1.19e-13	3.6659	4.04366e-06	4.08957e-05	3.3059	1.19277e-05	0.000142211	3.67693	yes	no			KOG0192			GO:0004672,GO:0005524,GO:0006468	AT5G58950.1		Protein kinase superfamily protein	Os01g10450.1	protein kinase domain containing protein, expressed
Sb06g023010	1624	1512	504	228	169	119	170.883	175.704	44.1642	21.1677	17.3656	14.028	2.09e-14	1.26e-13	8.0788	0.000987887	0.0025816	6.45962	0.0016544	0.00414787	6.97726	yes	no						GO:0055085	AT1G65730.1	YSL7	YELLOW STRIPE like 7
Sb03g037650	308	431	693	124	72	73	32.4088	50.085	60.7257	11.5122	7.39836	8.60541	2.24e-14	1.35e-13	5.93767	3.90281e-05	0.000203144	5.20854	0.000875996	0.00253056	5.66474	yes	no							AT4G01575.1		serine protease inhibitor, Kazal-type family protein	Os01g59610.1	KAZ1 - Kazal-type serine protease inhibitor precursor, expressed
Sb10g009230	580	407	428	91	143	55	61.0295	47.2961	37.5045	8.44849	14.694	6.48353	2.27e-14	1.37e-13	5.47425	0.000112101	0.000453295	5.1965	6.69649e-05	0.000393427	5.6319	yes	no		PTHR14418			K06678		AT5G37630.1	EMB2656	ARM repeat superfamily protein	Os06g14460.1	chromosome condensation protein like, putative, expressed
Sb06g026530	3529	3281	7898	1245	1113	977	371.333	381.274	692.081	115.587	114.366	115.171	2.3e-14	1.38e-13	4.82809	6.92564e-05	0.000312971	4.07487	8.36457e-05	0.000455552	4.50212	yes	no			KOG0032	2.7.11.1	K13412	GO:0004672,GO:0005524,GO:0006468	AT4G35310.1	ATCPK5,CPK5	calmodulin-domain protein kinase 5	Os04g49510.1	CAMK_CAMK_like.27 - CAMK includes calcium/calmodulin depedent protein kinases, expressed
Sb07g025270	263	201	500	53	77	53	27.6737	23.3575	43.8137	4.92055	7.91214	6.24776	2.33e-14	1.4e-13	5.72474	5.63017e-05	0.000266861	4.95686	0.00212481	0.00504337	5.54407	yes	no						GO:0003700,GO:0043565,GO:0046983,GO:0006355	AT4G38900.2		Basic-leucine zipper (bZIP) transcription factor family protein	Os08g43090.1	bZIP family transcription factor, putative, expressed
Sb09g022380	526	636	819	229	196	165	55.3475	73.9073	71.7668	21.2605	20.14	19.4506	2.53e-14	1.51e-13	3.74028	9.81658e-06	7.60374e-05	3.3337	2.75487e-05	0.000224866	3.6657	yes	no	PF04535						AT3G53850.1		Uncharacterised protein family (UPF0497)	Os05g38250.1	membrane associated DUF588 domain containing protein, putative, expressed
Sb01g038580	967	860	2104	357	227	234	101.751	99.9376	184.368	33.1441	23.3254	27.5845	2.62e-14	1.56e-13	5.28572	7.10054e-05	0.000319008	4.52034	0.000175357	0.000761907	4.98587	yes	no			KOG3146	3.6.1.43	K07252	GO:0003824,GO:0016020	AT5G03080.1		Phosphatidic acid phosphatase (PAP2) family protein	Os03g17940.1	phosphatase, putative, expressed
Sb01g007650	622	723	768	249	233	220	65.4489	84.0173	67.2978	23.1173	23.9419	25.9341	2.67e-14	1.6e-13	3.3422	1.30042e-05	9.24564e-05	3.0038	7.21881e-06	0.000106555	3.32622	yes	no			KOG3462				AT5G07960.1			Os03g54980.1	expressed protein
Sb07g019240	735	414	1428	177	154	111	77.3392	48.1095	125.132	16.4328	15.8243	13.0849	2.78e-14	1.66e-13	6.37389	0.000134995	0.000524137	5.23001	0.000964842	0.00272509	5.74486	yes	no			KOG0206			GO:0000166,GO:0046872,GO:0003824,GO:0008152	AT3G27870.1		ATPase E1-E2 type family protein / haloacid dehalogenase-like hydrolase family protein	Os08g29150.1	phospholipid-transporting ATPase, putative, expressed
Sb10g028510	1650	1302	5203	359	299	323	173.619	151.301	455.925	33.3298	30.7238	38.076	3.26e-14	1.94e-13	8.952	0.000170721	0.000625865	6.85789	0.00035082	0.00125096	7.59001	yes	no		PTHR14155,PTHR14155:SF28					AT5G10650.2		RING/U-box superfamily protein	Os06g48040.1	zinc finger, C3HC4 type domain containing protein, expressed
Sb03g027900	1874	1808	2892	809	634	581	197.189	210.101	253.418	75.108	65.1467	68.4896	3.26e-14	1.94e-13	3.59616	9.79581e-06	7.59401e-05	3.20553	1.14563e-05	0.000139758	3.54103	yes	no			KOG1656		K12194	GO:0015031	AT2G19830.1	SNF7.2,VPS32	SNF7 family protein	Os09g09480.1	SNF7 domain containing protein, putative, expressed
Sb01g012910	266	211	299	109	80	57	27.9894	24.5196	26.2006	10.1196	8.22041	6.71929	3.62e-14	2.15e-13	3.51919	2.51252e-05	0.000148255	3.2286	0.000120152	0.000586762	3.50391	yes	no			KOG2399			GO:0055085,GO:0016021	AT5G17860.1	CAX7	calcium exchanger 7	Os03g45370.1	sodium/calcium exchanger protein, putative, expressed
Sb03g045420	1113	1122	3552	302	285	247	117.114	130.384	311.252	28.0379	29.2852	29.1169	3.74e-14	2.21e-13	7.54527	0.000136242	0.000528317	5.93288	0.000368078	0.00129702	6.5613	yes	no			KOG1369	2.7.1.1	K00844	GO:0005524,GO:0016773,GO:0005975	AT1G50460.1	ATHKL1,HKL1	hexokinase-like 1	Os01g71320.1	hexokinase, putative, expressed
Sb02g004140	549	590	364	132	122	112	57.7676	68.5618	31.8964	12.255	12.5361	13.2028	3.79e-14	2.24e-13	4.60238	0.000121941	0.000484833	4.02742	0.000205419	0.000849935	4.43981	yes	no			KOG4585				AT3G63270.1			Os05g51520.1	expressed protein
Sb02g006290	2669	1892	5717	524	740	615	280.841	219.863	500.966	48.6485	76.0388	72.4976	3.84e-14	2.27e-13	5.88372	0.000161985	0.000602661	4.94835	0.000176566	0.000764982	5.48084	yes	no				2.4.1.12	K10999	GO:0016760,GO:0030244,GO:0016020	AT5G05170.1	ATCESA3,ATH-B,CESA3,CEV1,IXR1	Cellulose synthase family protein	Os07g10770.1	CESA8 - cellulose synthase, expressed
Sb03g005390	2083	1936	2732	907	646	654	219.18	224.976	239.398	84.2064	66.3798	77.0951	3.88e-14	2.29e-13	3.39204	8.72448e-06	6.98618e-05	3.06534	5.18853e-06	9.10351e-05	3.38757	yes	no							AT2G37110.1		PLAC8 family protein	Os01g06460.1	uncharacterized Cys-rich domain containing protein, putative, expressed
Sb06g025480	681	555	640	257	188	161	71.6571	64.4946	56.0815	23.86	19.318	18.9791	4.19e-14	2.47e-13	3.45581	1.45335e-05	9.93193e-05	3.14448	4.17648e-06	8.32063e-05	3.44561	yes	no			KOG1304		K14209		AT4G38250.1		Transmembrane amino acid transporter family protein	Os04g47780.1	transmembrane amino acid transporter protein, putative, expressed
Sb10g007228	1108	1136	1718	439	390	401	116.587	132.011	150.544	40.757	40.0745	47.2708	4.28e-14	2.52e-13	3.5412	1.20342e-05	8.7508e-05	3.1597	1.47033e-05	0.000159312	3.50166	yes	no	PF07859	PTHR23024:SF10,PTHR23024	KOG1515			GO:0016787,GO:0008152	AT1G47480.1		alpha/beta-Hydrolases superfamily protein	Os06g11130.1	gibberellin receptor GID1L2, putative, expressed
Sb09g024870	438	324	277	66	95	27	46.0878	37.6509	24.2728	6.12748	9.76173	3.18282	4.35e-14	2.56e-13	6.2446	0.000330038	0.00105983	6.13839	0.000457421	0.00152765	6.52591	yes	no	PF00515,PF07721	PTHR23083,PTHR23083:SF200				GO:0005515,GO:0042802	AT1G04770.1		Tetratricopeptide repeat (TPR)-like superfamily protein	Os05g43040.1	tetratricopeptide repeat domain containing protein, expressed
Sb05g003090	1884	1635	4205	625	499	498	198.241	189.998	368.473	58.0254	51.2748	58.7054	4.58e-14	2.69e-13	5.19776	7.11568e-05	0.000319224	4.37098	0.000116184	0.000573322	4.82971	yes	no						GO:0005515	AT3G52870.1		IQ calmodulin-binding motif family protein	Os12g05420.1	calmodulin-binding protein, putative, expressed
Sb03g007420	435	671	587	81	50	127	45.7722	77.9746	51.4373	7.52009	5.13775	14.9711	4.7e-14	2.76e-13	7.14329	0.000151593	0.000570876	6.93224	0.000190184	0.000801576	7.89267	yes	no						GO:0004867,GO:0005576				Os01g04040.1	BBTI11 - Bowman-Birk type bran trypsin inhibitor precursor, putative, expressed
Sb02g037940	441	419	535	107	123	139	46.4035	48.6905	46.8806	9.93394	12.6389	16.3856	5.45e-14	3.2e-13	4.12251	1.9572e-05	0.000122427	3.78009	1.47393e-05	0.000159414	4.27593	yes	no						GO:0005515	AT3G01400.1		ARM repeat superfamily protein	Os03g32100.1	spotted leaf 11, putative, expressed
Sb06g027880	372	319	630	108	109	98	39.1431	37.0699	55.2052	10.0268	11.2003	11.5525	5.51e-14	3.23e-13	4.58485	1.09283e-05	8.14479e-05	4.01471	0.000232171	0.000923769	4.47482	yes	no						GO:0008375,GO:0016020	AT4G31350.1		Core-2/I-branching beta-1,6-N-acetylglucosaminyltransferase family protein	Os04g51794.2	DNA binding protein, putative, expressed
Sb04g034890	797	639	1119	290	261	263	83.863	74.256	98.055	26.9238	26.8191	31.0031	5.55e-14	3.25e-13	3.43577	1.58788e-05	0.000105828	3.05981	2.43822e-05	0.000207036	3.40013	yes	no							AT2G06005.1	FIP1	FRIGIDA interacting protein 1	Os02g53780.1	expressed protein
Sb04g022020	193	184	342	54	75	57	20.3081	21.382	29.9686	5.01339	7.70663	6.71929	5.86e-14	3.43e-13	4.22529	5.16506e-05	0.00024923	3.7447	0.00126849	0.0033681	4.19237	yes	no						GO:0003700,GO:0043565,GO:0046983,GO:0006355	AT5G04840.1		bZIP protein	Os02g33560.1	expressed protein
Sb02g012570	259	262	273	112	68	73	27.2529	30.4461	23.9223	10.3981	6.98734	8.60541	5.99e-14	3.51e-13	3.50595	3.24487e-05	0.000178718	3.21765	8.68342e-05	0.000468016	3.51166	yes	no							AT1G63720.1			Os01g01390.1	expressed protein
Sb03g023990	4102	3330	10370	1077	1209	901	431.626	386.968	908.696	99.9893	124.231	106.212	6.18e-14	3.61e-13	6.07453	0.00014492	0.000552786	4.94501	0.000155172	0.000702939	5.46067	yes	no			KOG1134			GO:0016020	AT4G22120.5		ERD (early-responsive to dehydration stress) family protein	Os01g35050.1	early-responsive to dehydration protein-related, putative, expressed
Sb10g006950	334	276	840	43	56	75	35.1446	32.073	73.607	3.99214	5.75428	8.84118	6.48e-14	3.78e-13	8.83078	0.0001162	0.000466008	7.52982	0.00386705	0.00822603	8.60833	yes	no	PF00892					GO:0016020	AT1G44800.1		nodulin MtN21 /EamA-like transporter family protein	Os06g10750.1	integral membrane protein DUF6 containing protein, expressed
Sb01g039040	5662	4950	6309	2405	1923	1814	595.775	575.222	552.841	223.282	197.598	213.839	6.57e-14	3.83e-13	3.05538	7.6998e-06	6.34617e-05	2.764	1.36558e-06	4.80149e-05	3.0573	yes	no			KOG4412			GO:0005515	AT3G12360.1	ITN1	Ankyrin repeat family protein	Os03g17240.1	ankyrin repeat-containing protein, putative, expressed
Sb02g026440	627	571	291	79	88	101	65.975	66.3539	25.4996	7.33441	9.04245	11.9061	6.88e-14	4.01e-13	6.13864	0.000350567	0.00111031	5.29286	0.00140093	0.00365171	5.94287	yes	no							AT1G21920.1		Histone H3 K4-specific methyltransferase SET7/9 family protein	Os09g28060.1	MORN repeat domain containing protein, expressed
Sb07g022590	759	638	592	252	231	162	79.8645	74.1398	51.8754	23.3958	23.7364	19.0969	7.06e-14	4.11e-13	3.45524	5.92987e-05	0.000277727	3.12165	1.10391e-05	0.000136719	3.41618	yes	no			KOG2936			GO:0006950,GO:0001671,GO:0051087	AT3G12050.1		Aha1 domain-containing protein	Os08g36150.1	activator of 90 kDa heat shock protein ATPase homolog, putative, expressed
Sb01g041100	1252	946	3229	377	214	178	131.74	109.931	282.949	35.0009	21.9896	20.9831	7.08e-14	4.12e-13	7.80118	0.000149857	0.000567803	6.43476	0.000362686	0.00128388	7.01856	yes	no						GO:0016597,GO:0008152	AT1G12420.1	ACR8	ACT domain repeat 8	Os03g14370.2	ACT domain containing protein, expressed
Sb01g005890	919	1039	812	345	247	289	96.7003	120.739	71.1534	32.03	25.3805	34.068	7.78e-14	4.51e-13	3.51147	0.000114557	0.000460816	3.15907	2.50243e-05	0.000210948	3.49427	yes	no							AT3G44150.1			Os03g57320.1	expp1 protein precursor, putative, expressed
Sb01g007700	217	193	291	74	93	57	22.8335	22.4279	25.4996	6.8702	9.55622	6.71929	7.77e-14	4.51e-13	3.46045	2.85909e-05	0.000163095	3.14414	0.000278577	0.00105293	3.4648	yes	no							AT4G26190.1		Haloacid dehalogenase-like hydrolase (HAD) superfamily protein	Os03g54870.1	NLI interacting factor-like phosphatase, putative, expressed
Sb01g033450	305	259	272	103	75	91	32.0931	30.0975	23.8346	9.56258	7.70663	10.7273	7.99e-14	4.63e-13	3.43405	3.57414e-05	0.000191613	3.12612	5.43487e-05	0.000343677	3.46994	yes	no			KOG0076			GO:0005525,GO:0005622,GO:0007264	AT5G52210.1	ATARLB1,ATGB1,GB1	GTP-binding protein 1	Os03g27450.1	ADP-ribosylation factor, putative, expressed
Sb08g021350	558	359	1293	81	138	68	58.7146	41.7181	113.302	7.52009	14.1802	8.016	8.21e-14	4.75e-13	8.36049	0.000168057	0.000619529	6.97138	0.00241192	0.00558322	7.72713	yes	no	PF08670,PF01852,PF00046	PTHR24326,PTHR24326:SF218	KOG2251		K09338	GO:0003700,GO:0043565,GO:0006355	AT2G34710.1	ATHB-14,ATHB14,PHB,PHB-1D	Homeobox-leucine zipper family protein / lipid-binding START domain-containing protein	Os12g41860.1	START domain containing protein, expressed
Sb02g040970	1294	1084	2005	471	387	417	136.159	125.968	175.693	43.7279	39.7662	49.1569	8.55e-14	4.94e-13	3.76064	1.91887e-05	0.000120763	3.33367	2.68709e-05	0.000221273	3.69481	yes	no						GO:0003677,GO:0006351,GO:0005634	AT5G05140.1		Transcription elongation factor (TFIIS) family protein	Os07g44820.1	expressed protein
Sb03g028720	905	826	1044	406	330	239	95.2271	95.9866	91.4829	37.6933	33.9092	28.1739	8.77e-14	5.06e-13	3.18536	1.65207e-05	0.000108776	2.90042	5.57999e-06	9.36214e-05	3.18817	yes	no			KOG0157			GO:0005506,GO:0009055,GO:0016705,GO:0020037,GO:0055114	AT3G14680.1	CYP72A14	cytochrome P450, family 72, subfamily A, polypeptide 14	Os01g43851.1	cytochrome P450 72A1, putative, expressed
Sb02g028640	2661	1900	3667	668	929	736	279.999	220.792	321.329	62.0175	95.4595	86.7614	9.1e-14	5.24e-13	3.83389	6.88916e-05	0.000311931	3.43781	4.39319e-05	0.000298595	3.80713	yes	no							AT1G20970.1			Os08g40250.1	expressed protein
Sb01g028490	512	379	927	162	137	93	53.8744	44.0423	81.2305	15.0402	14.0774	10.9631	9.49e-14	5.46e-13	5.11971	4.69217e-05	0.000231409	4.42989	0.000425487	0.00144385	4.83239	yes	no			KOG4658			GO:0005515,GO:0043531	AT3G07040.1	RPM1,RPS3	NB-ARC domain-containing disease resistance protein	Os10g07534.1	disease resistance protein RPM1, putative, expressed
Sb03g044400	1605	1066	1602	452	474	460	168.883	123.876	140.379	41.9639	48.7059	54.2259	9.86e-14	5.67e-13	3.36576	2.97093e-05	0.000167947	3.03073	7.76627e-06	0.000110687	3.36381	yes	no			KOG4658			GO:0005515,GO:0043531	AT3G46530.1	RPP13	NB-ARC domain-containing disease resistance protein	Os01g70080.1	NB-ARC domain containing protein, expressed
Sb04g003700	1948	1691	2012	644	719	603	204.975	196.505	176.306	59.7893	73.8809	71.0831	1.03e-13	5.91e-13	3.1714	1.39908e-05	9.69417e-05	2.87521	1.27949e-06	4.74128e-05	3.18393	yes	no							AT5G57380.1	VIN3	Fibronectin type III domain-containing protein	Os02g05840.1	VIL2 protein, putative, expressed
Sb10g025690	631	536	567	212	182	177	66.3959	62.2867	49.6847	19.6822	18.7014	20.8652	1.06e-13	6.1e-13	3.36467	1.36484e-05	9.53967e-05	3.03926	2.94595e-06	7.08864e-05	3.36674	yes	no	PF02990	PTHR10766	KOG1278			GO:0016021	AT5G10840.1		Endomembrane protein 70 protein family	Os06g44140.1	transmembrane 9 superfamily member, putative, expressed
Sb02g025680	1753	1436	3635	637	468	402	184.457	166.873	318.525	59.1394	48.0894	47.3887	1.07e-13	6.15e-13	4.98598	7.16692e-05	0.000320127	4.24435	0.000118432	0.000581427	4.67676	yes	no			KOG4720			GO:0016773	AT2G26830.1	emb1187	Protein kinase superfamily protein	Os09g26700.1	choline/ethanolamine kinase, putative, expressed
Sb01g004210	3734	2533	4550	1422	1291	1010	392.904	294.351	398.704	132.019	132.657	119.061	1.14e-13	6.56e-13	3.20416	3.30618e-05	0.000181126	2.85396	1.74359e-05	0.000173311	3.15263	yes	no				2.4.1.12	K10999	GO:0005515,GO:0016760,GO:0030244,GO:0016020	AT5G05170.1	ATCESA3,ATH-B,CESA3,CEV1,IXR1	Cellulose synthase family protein	Os03g59340.1	CESA2 - cellulose synthase, expressed
Sb05g005150	371	358	937	108	94	89	39.0379	41.6019	82.1068	10.0268	9.65898	10.4915	1.24e-13	7.07e-13	6.24146	5.58878e-05	0.000265374	5.16493	0.00164546	0.00413217	5.73152	yes	no							AT1G65870.1		Disease resistance-responsive (dirigent-like protein) family protein	Os11g07670.1	dirigent, putative, expressed
Sb02g028160	2860	4544	3311	1025	1023	1090	300.939	528.042	290.134	95.1616	105.118	128.492	1.29e-13	7.34e-13	3.80898	0.000204366	0.000728634	3.35368	5.54464e-05	0.000348662	3.71961	yes	no
Sb04g031050	1515	1272	1672	617	333	411	159.413	147.815	146.513	57.2826	34.2174	48.4496	1.34e-13	7.64e-13	3.64151	4.50316e-05	0.000224891	3.36817	1.67154e-05	0.000169052	3.72003	yes	no						GO:0004553,GO:0005975,GO:0016762,GO:0006073,GO:0005618,GO:0048046	AT1G32170.1	XTH30,XTR4	xyloglucan endotransglucosylase/hydrolase 30	Os02g46910.1	glycosyl hydrolases family 16, putative, expressed
Sb02g001070	250	216	327	71	96	77	26.3058	25.1006	28.6541	6.59168	9.86449	9.07694	1.35e-13	7.69e-13	3.56089	3.05891e-05	0.00017162	3.22521	0.000173456	0.000756544	3.61804	yes	no			KOG1187			GO:0004672,GO:0005524,GO:0006468,GO:0005515	AT3G02130.1	RPK2,TOAD2	receptor-like protein kinase 2	Os03g54900.1	phytosulfokine receptor precursor, putative, expressed
Sb01g032680	490	446	425	153	125	133	51.5594	51.8281	37.2416	14.2046	12.8444	15.6784	1.42e-13	8.1e-13	3.67164	1.91584e-05	0.000120655	3.3187	1.01158e-05	0.000130702	3.67812	yes	no							AT4G36660.1		Protein of unknown function (DUF1195)	Os03g29830.1	expressed protein
Sb01g008860	4592	3457	8473	1200	1425	1341	483.186	401.726	742.466	111.409	146.426	158.08	1.55e-13	8.82e-13	4.49977	0.000102155	0.000423429	3.88761	9.32072e-05	0.00049313	4.29827	yes	no						GO:0004553,GO:0005975	AT5G49720.1	ATGH9A1,DEC,GH9A1,IRX2,KOR,KOR1,RSW2,TSD1	glycosyl hydrolase 9A1	Os03g52630.1	endoglucanase, putative, expressed
Sb04g031400	298	278	293	99	116	72	31.3566	32.3054	25.6748	9.19122	11.9196	8.48753	1.6e-13	9.07e-13	3.37543	3.29425e-05	0.000180668	3.08376	4.43542e-05	0.000299707	3.37468	yes	no							AT1G44750.1	ATPUP11,PUP11	purine permease 11	Os02g46380.1	purine permease, putative, expressed
Sb06g023320	879	682	1767	317	231	217	92.4913	79.2528	154.838	29.4305	23.7364	25.5805	1.6e-13	9.09e-13	4.77068	8.61195e-05	0.000370386	4.05493	0.000233556	0.000927019	4.47834	yes	no			KOG0283			GO:0005515	AT3G15470.1		Transducin/WD40 repeat-like superfamily protein	Os02g42590.1	WD-40 repeat family protein, putative, expressed
Sb03g004680	8382	7405	14861	3216	2569	1994	881.982	860.509	1302.23	298.575	263.978	235.057	1.83e-13	1.03e-12	4.36512	2.36594e-05	0.000141498	3.82809	2.61907e-05	0.000218137	4.23358	yes	no						GO:0016032	AT5G58320.2		Kinase interacting (KIP1-like) family protein	Os01g07370.1	KIP1, putative, expressed
Sb10g029850	615	628	1605	227	166	172	64.7124	72.9777	140.642	21.0748	17.0573	20.2758	1.84e-13	1.04e-12	5.51404	0.000117165	0.000468863	4.57432	0.000550222	0.00176437	5.06084	yes	no	PF07798		KOG3156				AT2G16460.1		Protein of unknown function (DUF1640)	Os06g49890.1	coiled-coil domain-containing protein 90A, mitochondrial precursor, putative, expressed
Sb06g016080	455	575	514	125	117	157	47.8766	66.8188	45.0405	11.6051	12.0223	18.5075	1.89e-13	1.06e-12	4.25763	6.03317e-05	0.000281568	3.88419	4.09127e-05	0.000287569	4.37707	yes	no						GO:0005515	AT3G44326.1		F-box family protein	Os04g33820.1	OsFBX132 - F-box domain containing protein, expressed
Sb02g032530	2663	1835	2924	1012	863	731	280.21	213.239	256.222	93.9547	88.6776	86.172	1.95e-13	1.1e-12	3.14464	1.93174e-05	0.000121244	2.81959	6.67466e-06	0.000103057	3.11456	yes	no			KOG1278			GO:0016021	AT5G25100.1		Endomembrane protein 70 protein family	Os09g38530.1	transmembrane 9 superfamily member, putative, expressed
Sb10g003930	784	648	2584	113	136	179	82.4951	75.3018	226.429	10.491	13.9747	21.1009	2e-13	1.13e-12	9.90568	0.000256124	0.000874255	7.81335	0.00139091	0.00363249	8.946	yes	no	PF00657	PTHR22835,PTHR22835:SF39				GO:0016788,GO:0006629	AT5G45910.1		GDSL-like Lipase/Acylhydrolase superfamily protein	Os06g06290.1	GDSL-like lipase/acylhydrolase, putative, expressed
Sb09g024930	2229	1660	1883	674	771	507	234.543	192.903	165.002	62.5745	79.2242	59.7664	2.05e-13	1.15e-12	3.28582	5.12015e-05	0.000247728	2.98088	4.62962e-06	8.77637e-05	3.29303	yes	no	PF00262	PTHR11073	KOG0674			GO:0005509	AT1G08450.1	AtCRT3,CRT3,EBS2,PSL1	calreticulin 3	Os05g43170.1	calreticulin precursor protein, putative, expressed
Sb07g002280	588	742	905	292	227	201	61.8713	86.2252	79.3027	27.1094	23.3254	23.6944	2.12e-13	1.19e-12	3.46813	2.29178e-05	0.000138765	3.09636	3.60973e-05	0.000265165	3.40509	yes	no							AT1G67600.1		Acid phosphatase/vanadium-dependent haloperoxidase-related protein	Os08g03370.1	Divergent PAP2 family domain containing protein, expressed
Sb09g004680	616	531	956	262	190	177	64.8176	61.7057	83.7717	24.3242	19.5235	20.8652	2.21e-13	1.24e-12	3.69562	1.91573e-05	0.000120655	3.28576	5.64438e-05	0.000352118	3.62084	yes	no	PF11721,PF00069	PTHR24420:SF785,PTHR24420	KOG1187			GO:0004672,GO:0005524,GO:0006468	AT3G46290.1	HERK1	hercules receptor kinase 1	Os05g06990.1	TKL_IRAK_CrRLK1L-1.10 - The CrRLK1L-1 subfamily has homology to the CrRLK1L homolog, expressed
Sb01g013150	288	292	423	113	102	90	30.3043	33.9323	37.0664	10.491	10.481	10.6094	2.33e-13	1.31e-12	3.63565	4.40645e-06	4.3427e-05	3.24773	9.63665e-05	0.000505801	3.58855	yes	no						GO:0030410,GO:0030418	AT1G56430.1	ATNAS4,NAS4	nicotianamine synthase 4	Os07g48980.1	nicotianamine synthase, putative, expressed
Sb03g002480	1724	1535	2818	754	512	463	181.405	178.377	246.934	70.0018	52.6106	54.5795	2.44e-13	1.36e-12	3.89962	2.7622e-05	0.00015892	3.4701	3.56752e-05	0.000264379	3.82706	yes	no							AT1G78700.1	BEH4	BES1/BZR1 homolog 4	Os01g10610.1	BES1/BZR1 homolog protein, putative, expressed
Sb04g033950	338	319	344	132	111	90	35.5655	37.0699	30.1438	12.255	11.4058	10.6094	2.44e-13	1.36e-12	3.35388	8.54869e-06	6.89852e-05	3.04118	1.68622e-05	0.000170165	3.32693	yes	no			KOG4199			GO:0005515	AT4G33945.1		ARM repeat superfamily protein	Os02g52370.1	armadillo/beta-catenin repeat family protein, putative, expressed
Sb03g037710	697	738	547	199	203	203	73.3407	85.7604	47.9322	18.4753	20.8593	23.9301	2.55e-13	1.43e-12	3.6391	0.000130753	0.000511527	3.24979	3.62034e-05	0.000265165	3.61703	yes	no						GO:0005515	AT5G46170.1		F-box family protein	Os05g41130.1	OsFBX168 - F-box domain containing protein, expressed
Sb01g003190	523	395	1363	158	75	75	55.0318	45.9016	119.436	14.6688	7.70663	8.84118	2.57e-13	1.44e-12	8.17198	0.000171325	0.000627828	6.8098	0.00256768	0.00588066	7.38173	yes	no			KOG0700			GO:0003824	AT2G28890.1	PLL4	poltergeist like 4	Os03g60650.1	protein phosphatase 2C, putative, expressed
Sb06g028720	969	773	1141	410	365	292	101.961	89.8276	99.9828	38.0646	37.5056	34.4216	2.76e-13	1.54e-12	2.993	1.15639e-05	8.47619e-05	2.69526	6.04685e-06	9.89717e-05	2.97674	yes	no			KOG1371	5.1.3.5	K12448	GO:0003824,GO:0050662,GO:0044237	AT1G30620.1	HSR8,MUR4,UXE1	NAD(P)-binding Rossmann-fold superfamily protein	Os04g52730.1	NAD dependent epimerase/dehydratase family domain containing protein, expressed
Sb01g041650	4991	3521	4282	1930	1598	1329	525.17	409.163	375.22	179.182	164.203	156.666	2.84e-13	1.59e-12	2.92724	5.35934e-05	0.000256451	2.63965	4.38852e-06	8.49911e-05	2.91866	yes	no			KOG1277			GO:0016021	AT2G01970.1		Endomembrane protein 70 protein family	Os03g13380.1	transmembrane 9 superfamily member, putative, expressed
Sb05g022780	2643	2155	4085	933	941	927	278.105	250.425	357.958	86.6203	96.6925	109.277	3.05e-13	1.7e-12	3.45571	4.00557e-05	0.000207167	3.05929	3.58338e-05	0.000264724	3.38535	yes	no			KOG0548			GO:0005515	AT4G02680.1	EOL1	ETO1-like 1	Os11g37520.1	BTBT3 - Bric-a-Brac, Tramtrack, Broad Complex BTB domain with tetratricopeptide repeats, expressed
Sb02g041250	587	597	847	255	236	199	61.7661	69.3753	74.2204	23.6743	24.2502	23.4586	3.13e-13	1.74e-12	3.25981	7.87609e-06	6.46845e-05	2.91635	1.56315e-05	0.000162577	3.2218	yes	no			KOG0698			GO:0003824	AT3G06270.1		Protein phosphatase 2C family protein	Os07g45170.1	protein phosphatase 2C, putative, expressed
Sb04g001360	342	262	591	88	92	94	35.9864	30.4461	51.7878	8.16997	9.45347	11.0809	3.41e-13	1.89e-12	4.72687	3.60055e-05	0.000192473	4.11074	0.000662743	0.00203569	4.62746	yes	no			KOG1187			GO:0004672,GO:0005524,GO:0006468	AT2G17220.1		Protein kinase superfamily protein	Os02g02600.1	serine/threonine-protein kinase Cx32, chloroplast precursor, putative, expressed
Sb03g010350	1760	1561	4873	443	480	479	185.193	181.398	427.008	41.1284	49.3224	56.4656	3.42e-13	1.9e-12	6.29127	0.000191816	0.000692512	5.08719	0.000287687	0.00107856	5.63794	yes	no			KOG0070		K07977	GO:0005525,GO:0005622,GO:0007264	AT1G10630.1	ARFA1F,ATARFA1F	ADP-ribosylation factor A1F	Os01g16030.2	ADP-ribosylation factor, putative, expressed
Sb10g025200	3705	3784	5091	1935	1368	1239	389.853	439.725	446.111	179.647	140.569	146.056	3.48e-13	1.92e-12	3.0918	2.27335e-05	0.0001381	2.79373	1.31282e-05	0.000151081	3.08898	yes	no	PF03357	PTHR10476,PTHR10476:SF2	KOG3232		K12197	GO:0015031	AT1G17730.1	CHMP1B,VPS46.1	vacuolar protein sorting 46.1	Os06g43590.2	SNF7 domain containing protein, putative, expressed
Sb07g022110	1865	1095	2164	445	578	439	196.242	127.246	189.626	41.3141	59.3924	51.7504	3.58e-13	1.98e-12	3.81636	8.0189e-05	0.000349751	3.39482	4.84102e-05	0.000316941	3.76439	yes	no			KOG0230	2.7.1.150	K00921	GO:0046872,GO:0016307,GO:0046488	AT3G14270.1	FAB1B	phosphatidylinositol-4-phosphate 5-kinase family protein	Os08g34950.1	chaperonin Cpn60/TCP-1, putative, expressed
Sb01g041150	1668	1125	4813	291	399	287	175.513	130.732	421.75	27.0166	40.9993	33.8322	3.74e-13	2.06e-12	8.37447	0.000282411	0.000938399	6.46966	0.00050436	0.00164753	7.16275	yes	no						GO:0016032	AT1G19835.1		Plant protein of unknown function (DUF869)	Os03g14250.1	plant protein of unknown function DUF869 domain containing protein, expressed
Sb02g029040	441	422	305	142	88	78	46.4035	49.0392	26.7263	13.1834	9.04245	9.19482	3.84e-13	2.12e-12	4.28694	0.000136035	0.000527734	3.87467	0.000237095	0.000935448	4.18644	yes	no							AT1G68920.3		basic helix-loop-helix (bHLH) DNA-binding superfamily protein	Os09g32510.1	BHLH transcription factor, putative, expressed
Sb01g010440	724	720	828	317	218	257	76.1817	83.6687	72.5554	29.4305	22.4006	30.2958	4.12e-13	2.27e-12	3.17984	2.71769e-05	0.00015706	2.89794	9.30128e-06	0.000123981	3.20843	yes	no			KOG4189			GO:0017089,GO:0051861,GO:0046836,GO:0005737	AT4G39670.1		Glycolipid transfer protein (GLTP) family protein	Os03g50280.1	GLTP domain containing protein, putative, expressed
Sb03g041800	539	432	606	205	159	144	56.7154	50.2012	53.1022	19.0323	16.3381	16.9751	4.23e-13	2.33e-12	3.44015	5.10205e-06	4.76861e-05	3.10976	7.14948e-06	0.000106555	3.42321	yes	no			KOG2922				AT1G71900.1		Protein of unknown function (DUF803)	Os01g65986.1	DUF803 domain containing, putative, expressed
Sb09g023100	318	211	573	88	76	68	33.461	24.5196	50.2105	8.16997	7.80939	8.016	4.46e-13	2.46e-12	5.17779	5.40121e-05	0.000258055	4.38533	0.00214833	0.00508588	4.8719	yes	no	PF07714,PF08263	PTHR24420,PTHR24420:SF458	KOG1187			GO:0005515,GO:0006468,GO:0004672	AT4G18640.1	MRH1	Leucine-rich repeat protein kinase family protein	Os05g39410.1	expressed protein
Sb02g009320	439	474	270	34	57	87	46.1931	55.0819	23.6594	3.15658	5.85704	10.2558	4.48e-13	2.47e-12	7.20449	0.000455897	0.00137757	6.93017	0.00111828	0.00305238	7.92637	yes	no							AT5G48485.1	DIR1	Bifunctional inhibitor/lipid-transfer protein/seed storage 2S albumin superfamily protein	Os07g18990.1	LTPL40 - Protease inhibitor/seed storage/LTP family protein precursor, expressed
Sb01g031030	4492	5596	10213	1712	1571	1696	472.663	650.292	894.938	158.943	161.428	199.928	4.53e-13	2.5e-12	4.45583	8.18272e-05	0.00035589	3.83478	8.2229e-05	0.000449422	4.24074	yes	no			KOG0406			GO:0005515	AT1G10370.1	ATGSTU17,ERD9,GST30,GST30B	Glutathione S-transferase family protein	Os10g38140.1	glutathione S-transferase, putative, expressed
Sb01g006100	533	567	487	206	163	120	56.0841	65.8891	42.6745	19.1252	16.7491	14.1459	4.81e-13	2.65e-12	3.66193	4.63146e-05	0.000229566	3.31789	2.20049e-05	0.000193593	3.60261	yes	no				1.18.1.2	K02641	GO:0016491,GO:0055114	AT1G30510.2	ATRFNR2,RFNR2	root FNR 2	Os03g57120.1	ferredoxin--NADP reductase, chloroplast precursor, putative, expressed
Sb09g024230	1854	2376	3386	871	724	749	195.084	276.107	296.706	80.8641	74.3947	88.2939	5.25e-13	2.88e-12	3.59015	4.66523e-05	0.000230575	3.16284	4.68825e-05	0.000310007	3.50099	yes	no	PF00031	PTHR11413:SF10,PTHR11413				GO:0004869	AT3G12490.2	ATCYS6,ATCYSB,CYSB	cystatin B	Os05g41460.1	cysteine proteinase inhibitor precursor protein, putative, expressed
Sb01g033320	251	198	233	57	57	88	26.4111	23.0089	20.4172	5.29191	5.85704	10.3736	5.32e-13	2.92e-12	3.66172	0.000223728	0.000785974	3.43121	0.000178759	0.000769208	3.90231	yes	no			KOG0698			GO:0003824	AT1G47380.1		Protein phosphatase 2C family protein	Os03g27780.2	protein phosphotase protein, putative, expressed
Sb03g003880	4345	3284	3367	1586	1453	1227	457.196	381.622	295.041	147.245	149.303	144.642	5.38e-13	2.95e-12	2.86318	0.000107403	0.000439358	2.57242	4.9217e-06	8.95769e-05	2.84526	yes	no						GO:0005515	AT1G53590.1	NTMC2T6.1,NTMC2TYPE6.1	Calcium-dependent lipid-binding (CaLB domain) family protein	Os01g14050.1	C2 domain containing protein, putative, expressed
Sb04g030810	451	428	646	173	159	137	47.4557	49.7364	56.6073	16.0614	16.3381	16.1499	5.95e-13	3.26e-12	3.59186	4.2e-06	4.19929e-05	3.21011	2.43067e-05	0.000206774	3.5493	yes	no			KOG1287				AT1G31830.1		Amino acid permease family protein	Os02g47210.1	amino acid permease family protein, putative, expressed
Sb02g024280	422	384	1298	113	110	92	44.4043	44.6233	113.74	10.491	11.3031	10.8452	6.26e-13	3.42e-12	7.25093	0.00017055	0.000625484	5.68384	0.00337463	0.00735937	6.30649	yes	no			KOG2699		K14011	GO:0005515	AT2G01650.1	PUX2	plant UBX domain-containing protein 2	Os09g23690.1	UBX domain containing protein, expressed
Sb09g002850	1897	1771	4106	785	612	531	199.609	205.802	359.798	72.8798	62.8861	62.5955	6.66e-13	3.63e-12	4.44007	8.6742e-05	0.000372199	3.78341	0.000130755	0.000621824	4.17429	yes	no	PF07714	PTHR24420:SF870,PTHR24420	KOG1187			GO:0004672,GO:0005524,GO:0006468	AT2G47060.4		Protein kinase superfamily protein	Os05g04520.1	protein kinase, putative, expressed
Sb10g027140	2567	2363	6289	909	711	821	270.108	274.596	551.088	84.3921	73.0589	96.7814	6.82e-13	3.72e-12	4.98787	0.000173907	0.000636788	4.1605	0.000213194	0.000871959	4.60185	yes	no	PF00069	PTHR24420:SF433,PTHR24420	KOG1187			GO:0004672,GO:0005524,GO:0006468	AT1G16670.1		Protein kinase superfamily protein	Os06g46330.1	Protein kinase domain containing protein, expressed
Sb10g029610	335	343	398	84	120	109	35.2498	39.8588	34.8757	7.79861	12.3306	12.8492	6.89e-13	3.75e-12	3.76809	5.43164e-05	0.000258974	3.46414	4.57611e-05	0.000306249	3.90819	yes	no	PF02458					GO:0016747	AT5G17540.1		HXXXD-type acyl-transferase family protein	Os06g49660.1	transferase family protein, putative, expressed
Sb10g007850	2139	1189	3172	425	633	400	225.073	138.17	277.954	39.4572	65.044	47.1529	7.12e-13	3.88e-12	4.84279	0.000176686	0.000645057	4.21572	0.000163808	0.000725389	4.66409	yes	no	PF00514	PTHR23315,PTHR23315:SF41	KOG0166			GO:0005515	AT2G22125.1	CSI1	binding	Os06g11990.1	expressed protein
Sb01g003700	2905	2295	3527	1309	1103	925	305.674	266.694	309.062	121.528	113.339	109.041	7.22e-13	3.93e-12	2.89553	1.73595e-05	0.000112537	2.60303	7.17267e-06	0.000106555	2.87605	yes	no			KOG0564	1.5.1.20	K00297	GO:0004489,GO:0006555,GO:0055114	AT2G44160.1	MTHFR2	methylenetetrahydrofolate reductase 2	Os03g60090.1	methylenetetrahydrofolate reductase, putative, expressed
Sb09g021230	471	415	550	152	178	104	49.5602	48.2257	48.195	14.1118	18.2904	12.2598	7.33e-13	3.99e-12	3.68188	1.66681e-05	0.000109591	3.36861	1.33948e-05	0.000152257	3.68537	yes	no		PTHR13286:SF4,PTHR13286					AT1G75060.1			Os10g21460.1	expressed protein
Sb02g030070	2906	2374	3601	1360	982	974	305.779	275.874	315.546	126.263	100.905	114.817	7.99e-13	4.33e-12	2.96336	2.28129e-05	0.000138401	2.67446	1.13392e-05	0.000139319	2.95596	yes	no			KOG4412			GO:0005515	AT2G31820.1		Ankyrin repeat family protein	Os09g34280.1	ankyrin repeat-containing protein, putative, expressed
Sb02g039120	1821	2724	2023	648	519	687	191.612	316.547	177.27	60.1607	53.3299	80.9852	8.2e-13	4.44e-12	3.93992	0.000186032	0.000673953	3.51721	5.78508e-05	0.000357729	3.90545	yes	no							AT1G72510.1		Protein of unknown function (DUF1677)	Os07g42220.1	expressed protein
Sb02g035060	351	281	453	130	122	82	36.9334	32.654	39.6952	12.0693	12.5361	9.66635	8.24e-13	4.46e-12	3.60369	1.25615e-05	9.02788e-05	3.24871	7.85894e-05	0.000435438	3.55258	yes	no			KOG2197			GO:0005097,GO:0032313,GO:0005622	AT4G27100.1		Ypt/Rab-GAP domain of gyp1p superfamily protein	Os07g34130.1	TBC domain containing protein, expressed
Sb07g025170	574	459	1775	63	154	78	60.3982	53.3388	155.539	5.84896	15.8243	9.19482	8.27e-13	4.47e-12	10.2393	0.000327768	0.00105553	8.50805	0.00342083	0.00742863	9.58128	yes	no			KOG4361			GO:0006915,GO:0051087,GO:0005515	AT5G52060.1	ATBAG1,BAG1	BCL-2-associated athanogene 1	Os09g35630.1	BAG domain-containing protein, putative, expressed
Sb04g002730	1610	1181	4667	473	331	212	169.41	137.24	408.957	43.9136	34.0119	24.9911	8.5e-13	4.59e-12	8.10884	0.00028552	0.00094737	6.44346	0.000508105	0.00165742	7.0364	yes	no			KOG0834				AT5G45190.1		Cyclin family protein	Os02g04010.2	cyclin-T1-1, putative, expressed
Sb01g010660	3289	2811	3272	1469	1105	1137	346.08	326.657	286.717	136.383	113.544	134.032	8.67e-13	4.68e-12	2.80077	3.29586e-05	0.000180668	2.54164	3.39493e-06	7.63364e-05	2.81153	yes	no					K14494		AT1G14920.1	GAI,RGA2	GRAS family transcription factor family protein	Os03g49990.1	GRAS family transcription factor domain containing protein, expressed
Sb09g001320	27511	30658	53955	2579	4816	6135	2894.8	3562.66	4727.93	239.436	494.868	723.208	8.71e-13	4.7e-12	8.80597	8.68255e-05	0.000372385	8.42697	8.03318e-05	0.000443765	9.28707	yes	no	PF01439					GO:0046872				Os05g02070.3	expressed protein
Sb01g017380	231	229	477	96	63	37	24.3066	26.6113	41.7982	8.91269	6.47357	4.36165	8.72e-13	4.7e-12	5.3516	0.000126622	0.000498819	4.8277	0.00228217	0.00533941	5.17818	yes	no			KOG0676		K10355		AT5G09810.1	ACT7	actin 7	Os10g36650.1	actin, putative, expressed
Sb06g029980	669	617	600	247	212	212	70.3944	71.6994	52.5764	22.9316	21.7841	24.9911	8.73e-13	4.7e-12	3.1188	3.38448e-05	0.000183894	2.81545	5.1136e-06	9.07638e-05	3.11942	yes	no				2.4.1.43	K13648	GO:0016757	AT2G20810.1	GAUT10,LGT4	galacturonosyltransferase 10	Os04g54360.1	glycosyl transferase 8 domain containing protein, putative, expressed
Sb01g036050	313	226	593	65	76	83	32.9349	26.2627	51.963	6.03464	7.80939	9.78424	8.83e-13	4.75e-12	5.42924	9.36684e-05	0.000395508	4.66924	0.00191611	0.00463106	5.30396	yes	no					K03549	GO:0015079,GO:0071805,GO:0016020	AT2G40540.2	ATKT2,ATKUP2,KT2,KUP2,SHY3,TRK2	potassium transporter 2	Os03g21890.1	potassium transporter, putative, expressed
Sb02g031190	519	560	332	115	119	118	54.6109	65.0757	29.0923	10.6767	12.2279	13.9101	8.94e-13	4.81e-12	4.4682	0.000233211	0.000810985	3.90935	0.000368674	0.00129814	4.34667	yes	no					K09422	GO:0003677	AT4G38620.1	ATMYB4,MYB4	myb domain protein 4	Os09g36730.1	MYB family transcription factor, putative, expressed
Sb04g033850	1529	1336	1009	418	498	334	160.887	155.252	88.416	38.8074	51.172	39.3727	9.04e-13	4.86e-12	3.46644	0.000308668	0.00100616	3.09585	4.49538e-05	0.000302215	3.41855	yes	no			KOG1947				AT4G24390.1		RNI-like superfamily protein	Os02g52230.1	coronatine-insensitive protein 1, putative, expressed
Sb07g024320	3992	3900	5035	2068	1527	1366	420.052	453.205	441.204	191.994	156.907	161.027	9.15e-13	4.91e-12	2.90674	1.97656e-05	0.000123555	2.63076	7.527e-06	0.000108692	2.90964	yes	no			KOG1336	1.6.5.4	K08232	GO:0016491,GO:0050660,GO:0055114	AT3G52880.1	ATMDAR1,MDAR1	monodehydroascorbate reductase 1	Os08g44340.1	monodehydroascorbate reductase, putative, expressed
Sb07g002980	620	813	714	263	239	232	65.2385	94.4759	62.5659	24.4171	24.5585	27.3487	9.17e-13	4.92e-12	3.26418	6.3373e-05	0.000293164	2.91287	2.69683e-05	0.000221681	3.22191	yes	no						GO:0005515	AT4G21350.1	B80,PUB8	plant U-box 8	Os08g04470.1	U box protein 8, putative, expressed
Sb09g028490	1429	1187	5333	236	341	276	150.364	137.937	467.317	21.9104	35.0395	32.5355	9.81e-13	5.26e-12	9.95983	0.000362096	0.0011402	7.41457	0.000713601	0.00215616	8.24001	yes	no	PF02469	PTHR10900:SF23,PTHR10900					AT2G20520.1	FLA6	FASCICLIN-like arabinogalactan 6	Os05g48900.1	fasciclin domain containing protein, expressed
Sb03g029290	2155	3069	4303	990	1118	772	226.756	356.638	377.06	91.9122	114.88	91.0052	1.02e-12	5.48e-12	3.68083	0.000121788	0.000484433	3.21956	0.000102097	0.000526628	3.55989	yes	no										Os01g45470.1	expressed protein
Sb01g028580	285	258	288	79	99	97	29.9887	29.9813	25.2367	7.33441	10.1728	11.4346	1.02e-12	5.48e-12	3.31454	6.3824e-05	0.000294573	3.03209	5.96834e-05	0.00036341	3.41371	yes	no						GO:0016020	AT2G41705.2		camphor resistance CrcB family protein	Os10g41749.1	crcB-like protein, expressed
Sb02g043410	551	494	540	216	149	161	57.9781	57.406	47.3188	20.0536	15.3105	18.9791	1.06e-12	5.69e-12	3.34919	1.92786e-05	0.000121083	3.04968	6.96197e-06	0.000105385	3.36521	yes	no			KOG0166			GO:0005515,GO:0008565,GO:0006606,GO:0005634,GO:0005737	AT3G06720.1	AIMP ALPHA,AT-IMP,ATKAP ALPHA,IMPA-1,IMPA1	importin alpha isoform 1	Os07g48880.1	importin subunit alpha-1b, putative, expressed
Sb06g023360	824	917	1146	431	335	302	86.704	106.561	100.421	40.0143	34.4229	35.6005	1.1e-12	5.9e-12	3.0137	2.08504e-05	0.000128772	2.70896	1.6473e-05	0.000167515	2.9893	yes	no			KOG0254			GO:0022857,GO:0055085,GO:0016021	AT2G20780.1		Major facilitator superfamily protein	Os04g44750.1	transporter family protein, putative, expressed
Sb05g010100	2516	2325	1271	612	489	502	264.742	270.18	111.374	56.8184	50.2472	59.1769	1.12e-12	5.98e-12	4.27391	0.000674585	0.00188631	3.67332	0.00016008	0.000715033	4.06714	yes	no			KOG3178			GO:0008171,GO:0008168,GO:0046983	AT4G35160.1		O-methyltransferase family protein	Os11g20090.1	O-methyltransferase, putative, expressed
Sb09g029720	1129	931	1868	422	440	336	118.797	108.188	163.688	39.1787	45.2122	39.6085	1.14e-12	6.09e-12	3.60099	4.22636e-05	0.000215126	3.15828	6.61668e-05	0.000390178	3.49421	yes	no	PF00069	PTHR24055,PTHR24055:SF69	KOG0660			GO:0004672,GO:0005524,GO:0006468	AT2G42880.1	ATMPK20,MPK20	MAP kinase 20	Os01g43910.1	CGMC_MAPKCMGC_2.4 - CGMC includes CDA, MAPK, GSK3, and CLKC kinases, expressed
Sb04g034730	617	450	1343	142	187	152	64.9228	52.2929	117.684	13.1834	19.2152	17.9181	1.15e-12	6.12e-12	5.40803	0.000181799	0.000661242	4.51688	0.00078412	0.00232005	5.07622	yes	no			KOG4280			GO:0003777,GO:0005524,GO:0007018	AT3G12020.1		P-loop containing nucleoside triphosphate hydrolases superfamily protein	Os02g53520.1	kinesin motor domain containing protein, putative, expressed
Sb03g031110	1670	1368	2467	440	602	532	175.723	158.971	216.177	40.8499	61.8586	62.7134	1.15e-12	6.12e-12	3.79665	6.4958e-05	0.000298054	3.42106	4.48944e-05	0.000302035	3.79886	yes	no						GO:0005216,GO:0006811,GO:0055085,GO:0016020	AT4G03560.1	ATCCH1,ATTPC1,FOU2,TPC1	two-pore channel 1	Os01g48680.1	two pore calcium channel protein 1, putative, expressed
Sb02g032850	1706	1381	2309	675	540	575	179.511	160.481	202.332	62.6674	55.4877	67.7824	1.15e-12	6.12e-12	3.3077	1.66532e-05	0.00010957	2.96243	1.37663e-05	0.000153933	3.27898	yes	no							AT1G12450.1		SNARE associated Golgi protein family	Os07g28440.1	SNARE associated Golgi protein, putative, expressed
Sb09g029750	1651	1096	3740	314	443	370	173.724	127.362	327.726	29.1519	45.5205	43.6165	1.16e-12	6.15e-12	6.1757	0.000253497	0.000867918	5.08656	0.000360708	0.00127883	5.64812	yes	no	PF07779	PTHR13533,PTHR13533:SF1	KOG1699				AT2G34410.1		O-acetyltransferase family protein	Os05g50510.1	CAS1 domain-containing protein 1 precursor, putative, expressed
Sb03g030880	1078	1004	1504	546	357	341	113.431	116.671	131.792	50.691	36.6836	40.1979	1.16e-12	6.19e-12	3.20916	3.05291e-05	0.000171407	2.9055	2.65547e-05	0.000220038	3.20463	yes	no			KOG4282				AT3G14180.1		sequence-specific DNA binding transcription factors	Os01g48320.1	transcription factor like protein, putative, expressed
Sb04g023820	1394	1129	2569	585	332	296	146.681	131.197	225.115	54.3117	34.1147	34.8932	1.22e-12	6.48e-12	4.66679	0.000101123	0.000420091	4.12898	0.000139905	0.000652606	4.54009	yes	no							AT5G64550.1		loricrin-related	Os02g36590.1	CPuORF19 - conserved peptide uORF-containing transcript, expressed
Sb07g021920	387	299	1033	112	78	75	40.7214	34.7458	90.519	10.3981	8.0149	8.84118	1.24e-12	6.55e-12	7.07352	0.000149038	0.000565161	5.6635	0.00431884	0.00899701	6.24868	yes	no			KOG1050			GO:0003824,GO:0005992	AT4G17770.1	ATTPS5,TPS5	trehalose phosphatase/synthase 5	Os08g34580.1	trehalose-6-phosphate synthase, putative, expressed
Sb03g028860	1150	783	1357	374	422	342	121.007	90.9897	118.91	34.7224	43.3626	40.3158	1.26e-12	6.65e-12	3.16465	4.38391e-05	0.00022084	2.82964	2.61438e-05	0.000218137	3.13835	yes	no							AT3G48670.1	IDN2,RDM12	XH/XS domain-containing protein	Os01g44230.1	transcription factor X1, putative, expressed
Sb01g013000	7478	10532	4642	2030	1625	1652	786.86	1223.89	406.766	188.466	166.977	194.742	1.35e-12	7.12e-12	4.84043	0.000690402	0.001923	4.06604	0.000147274	0.000677431	4.50754	yes	no						GO:0006950,GO:0009415	AT1G54410.1		dehydrin family protein	Os03g45280.1	dehydrin, putative, expressed
Sb02g043240	310	236	326	125	103	71	32.6192	27.4247	28.5665	11.6051	10.5838	8.36965	1.45e-12	7.65e-12	3.24946	2.82506e-05	0.000161619	2.96114	7.72485e-05	0.000429952	3.22471	yes	no							AT2G22560.1		Kinase interacting (KIP1-like) family protein	Os07g49480.1	KIP1, putative, expressed
Sb01g008450	2472	2130	3230	915	1038	896	260.112	247.52	283.036	84.9491	106.66	105.623	1.52e-12	7.99e-12	3.01454	2.60513e-05	0.000151977	2.71532	1.1227e-05	0.000138307	3.00505	yes	no			KOG0636	2.7.1.25,2.7.7.4	K13811	GO:0004781	AT4G14680.1	APS3	Pseudouridine synthase/archaeosine transglycosylase-like family protein	Os03g53230.1	bifunctional 3-phosphoadenosine 5-phosphosulfate synthetase, putative, expressed
Sb04g029635	245	178	326	56	58	86	25.7797	20.6848	28.5665	5.19907	5.95979	10.1379	1.59e-12	8.35e-12	4.02696	0.000169535	0.000623244	3.69937	0.000591814	0.00186102	4.23763	yes	no			KOG0475			GO:0005515,GO:0005247,GO:0006821,GO:0055085,GO:0016020	AT1G55620.2	ATCLC-F,CLC-F,CLCF	chloride channel F	Os02g48880.1	chloride transporter, chloride channel family, putative, expressed
Sb02g003480	386	353	545	150	133	110	40.6162	41.0209	47.7569	13.9261	13.6664	12.9671	1.61e-12	8.48e-12	3.61467	4.33471e-06	4.27654e-05	3.23451	4.15381e-05	0.000289113	3.56252	yes	no			KOG1493				AT5G22000.2	RHF2A	RING-H2 group F2A	Os03g57500.1	zinc finger, C3HC4 type domain containing protein, expressed
Sb10g007760	424	379	1000	124	122	120	44.6147	44.0423	87.6273	11.5122	12.5361	14.1459	1.63e-12	8.56e-12	5.34138	9.53662e-05	0.000401214	4.45574	0.00112555	0.00307	4.98776	yes	no	PF00191	PTHR10502:SF10,PTHR10502	KOG0819			GO:0005509,GO:0005544	AT5G10230.1	ANN7,ANNAT7	annexin 7	Os06g11800.1	annexin, putative, expressed
Sb04g033470	1905	1784	1285	650	465	485	200.451	207.312	112.601	60.3464	47.7811	57.1729	1.83e-12	9.58e-12	3.48316	0.00027838	0.000930009	3.10141	4.19811e-05	0.000291102	3.42848	yes	no			KOG4573				AT3G49590.3		Autophagy-related protein 13	Os02g43040.1	expressed protein
Sb01g007680	997	666	1103	358	351	288	104.908	77.3935	96.653	33.2369	36.067	33.9501	1.84e-12	9.6e-12	3.0502	3.22738e-05	0.000177967	2.72518	1.8564e-05	0.000177479	3.01856	yes	no			KOG1187			GO:0004672,GO:0005524,GO:0006468,GO:0005515	AT3G02130.1	RPK2,TOAD2	receptor-like protein kinase 2	Os03g54900.1	phytosulfokine receptor precursor, putative, expressed
Sb01g017226	588	569	718	259	227	201	61.8713	66.1215	62.9164	24.0457	23.3254	23.6944	1.93e-12	1.01e-11	3.02764	6.53021e-06	5.66972e-05	2.72988	5.01802e-06	9.02059e-05	3.01543	yes	no							AT2G46080.1			Os10g36950.1	DUF677 domain containing protein, putative, expressed
Sb01g041520	1311	1007	1279	447	469	439	137.948	117.02	112.075	41.4997	48.1921	51.7504	2e-12	1.04e-11	2.91503	3.42832e-05	0.000185948	2.63856	3.9961e-06	8.15415e-05	2.92651	yes	no			KOG4176				AT1G14710.2		hydroxyproline-rich glycoprotein family protein	Os03g13560.1	hydroxyproline-rich glycoprotein family protein, putative, expressed
Sb02g032860	798	868	894	356	364	262	83.9682	100.867	78.3388	33.0512	37.4028	30.8852	2.03e-12	1.06e-11	2.91473	3.81751e-05	0.000200817	2.63346	7.73085e-06	0.00011053	2.9026	yes	no						GO:0005515,GO:0005524,GO:0016818,GO:0006355,GO:0005634	AT4G37740.1	AtGRF2,GRF2	growth-regulating factor 2	Os07g28430.1	growth regulating factor protein, putative, expressed
Sb01g030110	249	287	269	115	91	80	26.2006	33.3513	23.5718	10.6767	9.35071	9.43059	2.27e-12	1.18e-11	3.15147	3.59613e-05	0.000192458	2.84285	0.000140312	0.000653847	3.10152	yes	no						GO:0017003,GO:0017004,GO:0005886	AT3G51790.1	ATG1,TG1	transmembrane protein G1P-related 1	Os10g39870.1	ATG1, putative, expressed
Sb03g027920	2759	2553	1987	979	868	790	290.311	296.675	174.116	90.8909	89.1914	93.1271	2.4e-12	1.25e-11	3.09121	0.000238454	0.000825193	2.75391	1.83126e-05	0.000176859	3.04806	yes	no			KOG4205			GO:0003676	AT3G13224.2		RNA-binding (RRM/RBD/RNP motifs) family protein	Os08g23120.1	RNA recognition motif containing protein, putative, expressed
Sb04g006870	8025	6191	10354	3120	2550	2571	844.417	719.435	907.294	289.663	262.025	303.076	2.46e-12	1.27e-11	3.27465	1.43069e-05	9.84688e-05	2.93166	9.01336e-06	0.000121725	3.23984	yes	no			KOG1947		K14515	GO:0005515	AT2G25490.1	EBF1,FBL6	EIN3-binding F box protein 1	Os02g10700.1	OsFBL7 - F-box domain and LRR containing protein, expressed
Sb02g005910	423	329	415	127	149	111	44.5095	38.2319	36.3653	11.7908	15.3105	13.0849	2.5e-12	1.29e-11	3.32865	1.70707e-05	0.000111222	3.01696	1.46701e-05	0.000159312	3.34626	yes	no			KOG2215				AT5G49830.1	EXO84B	exocyst complex component 84B	Os07g10110.1	expressed protein
Sb02g010220	821	703	722	339	295	201	86.3884	81.6932	63.2669	31.473	30.3127	23.6944	2.49e-12	1.29e-11	3.01812	7.73119e-05	0.000340894	2.74784	1.0621e-05	0.000133868	3.01325	yes	no						GO:0005515	AT1G04780.1		Ankyrin repeat family protein	Os07g25460.1	ankyrin repeat domain containing protein, expressed
Sb10g029730	1202	1513	967	225	220	384	126.478	175.82	84.7356	20.8891	22.6061	45.2668	2.57e-12	1.33e-11	4.84935	0.000450734	0.00136681	4.52515	0.000128364	0.000612669	5.09542	yes	no	PF04043					GO:0004857,GO:0030599	AT1G62770.1		Plant invertase/pectin methylesterase inhibitor superfamily protein	Os06g49760.1	invertase/pectin methylesterase inhibitor family protein, putative, expressed
Sb10g029400	1720	1548	2297	752	696	575	180.984	179.888	201.28	69.8161	71.5175	67.7824	2.67e-12	1.38e-11	3.04355	9.04277e-06	7.17228e-05	2.73019	5.59869e-06	9.36214e-05	3.01799	yes	no	PF00069	PTHR24055,PTHR24055:SF69	KOG0660			GO:0004672,GO:0005524,GO:0006468	AT1G73670.1	ATMPK15,MPK15	MAP kinase 15	Os06g49430.1	CGMC_MAPKCMGC_2.11 - CGMC includes CDA, MAPK, GSK3, and CLKC kinases, expressed
Sb03g038540	772	756	804	324	298	293	81.2324	87.8521	70.4524	30.0803	30.621	34.5395	2.86e-12	1.47e-11	2.82165	2.99898e-05	0.000169406	2.55133	4.108e-06	8.23734e-05	2.82647	yes	no			KOG2273			GO:0005515,GO:0035091,GO:0007154	AT5G07120.1	SNX2b	sorting nexin 2B	Os01g61150.1	phox domain-containing protein, putative, expressed
Sb01g014180	579	582	721	222	232	219	60.9243	67.6322	63.1793	20.6106	23.8392	25.8162	2.88e-12	1.48e-11	3.0811	1.55024e-05	0.000103993	2.78341	8.69641e-06	0.000118366	3.0971	yes	no						GO:0003700,GO:0043565,GO:0006355	AT2G30590.1	WRKY21	WRKY DNA-binding protein 21	Os12g40570.2	WRKY94, expressed
Sb03g006000	266	206	460	108	68	55	27.9894	23.9385	40.3086	10.0268	6.98734	6.48353	2.88e-12	1.49e-11	4.47207	7.87755e-05	0.000345375	3.96211	0.00155064	0.00394539	4.31612	yes	no			KOG2410	2.3.2.2	K00681	GO:0003840	AT4G29210.1	GGT3,GGT4	gamma-glutamyl transpeptidase 4	Os01g05810.1	gamma-glutamyltranspeptidase 1 precursor, putative, expressed
Sb02g043180	1166	623	1982	249	316	265	122.69	72.3967	173.677	23.1173	32.4706	31.2388	2.94e-12	1.51e-11	4.89125	0.000317211	0.00102894	4.10324	0.000495464	0.00162592	4.57519	yes	no						GO:0003676,GO:0008270	AT3G51950.2		Zinc finger (CCCH-type) family protein / RNA recognition motif (RRM)-containing protein	Os07g48410.1	RNA-binding zinc finger protein, putative, expressed
Sb01g028230	7059	5929	11760	2918	2094	2178	742.772	688.988	1030.5	270.909	215.169	256.748	2.98e-12	1.53e-11	3.78367	3.81518e-05	0.000200817	3.33382	4.02854e-05	0.000284671	3.68448	yes	no			KOG1318				AT1G32640.1	ATMYC2,JAI1,JIN1,MYC2,RD22BP1,ZBF1	Basic helix-loop-helix (bHLH) DNA-binding family protein	Os10g42430.1	transcription factor MYC7E, putative, expressed
Sb08g022010	332	274	478	129	104	101	34.9342	31.8406	41.8859	11.9764	10.6865	11.9061	3.03e-12	1.55e-11	3.57022	1.10612e-05	8.2129e-05	3.17518	0.000153279	0.000696069	3.51995	yes	no							AT3G11760.1			Os12g42570.1	expressed protein
Sb01g030180	1248	1288	2803	441	425	449	131.319	149.674	245.619	40.9427	43.6709	52.9292	3.21e-12	1.65e-11	4.41242	0.000106372	0.000436804	3.77095	0.00017214	0.000752574	4.18389	yes	no			KOG0700			GO:0003824	AT4G38520.2		Protein phosphatase 2C family protein	Os10g39780.1	protein phosphatase 2C, putative, expressed
Sb01g006860	603	806	581	244	187	202	63.4497	93.6625	50.9115	22.6531	19.2152	23.8122	3.21e-12	1.65e-11	3.52699	0.000165642	0.000612294	3.13021	7.62216e-05	0.00042708	3.45709	yes	no							AT1G10150.1		Carbohydrate-binding protein	Os03g56000.1	PHLOEM 2-LIKE A10, putative, expressed
Sb03g034960	1062	827	2555	322	352	191	111.747	96.1028	223.888	29.8947	36.1698	22.5155	3.3e-12	1.69e-11	5.6516	0.000254009	0.00086863	4.69855	0.00048349	0.0016008	5.15734	yes	no							AT1G29980.1		Protein of unknown function, DUF642	Os01g55190.1	expressed protein
Sb07g020370	288	298	286	120	106	92	30.3043	34.6295	25.0614	11.1409	10.892	10.8452	3.41e-12	1.74e-11	3.05796	2.65552e-05	0.000154722	2.75779	5.68344e-05	0.00035401	3.02876	yes	no			KOG0143			GO:0016491,GO:0016706,GO:0055114	AT1G52820.1		2-oxoglutarate (2OG) and Fe(II)-dependent oxygenase superfamily protein	Os08g32170.1	oxidoreductase, 2OG-FeII oxygenase domain containing protein, putative, expressed
Sb03g027600	1379	1284	1363	529	534	487	145.103	149.209	119.436	49.1127	54.8712	57.4087	3.43e-12	1.75e-11	2.87375	3.06943e-05	0.000171918	2.59982	2.04927e-06	5.96994e-05	2.87885	yes	no			KOG3114			GO:0016020	AT5G27490.1		Integral membrane Yip1 family protein	Os01g42480.1	Yip1 domain containing protein, expressed
Sb01g011050	3336	2357	3718	643	725	1123	351.025	273.899	325.798	59.6965	74.4974	132.382	3.44e-12	1.76e-11	4.03083	0.000238858	0.000825663	3.82389	0.000103497	0.000530015	4.25281	yes	no				1.13.11.12	K00454	GO:0016702,GO:0046872,GO:0055114,GO:0005515	AT3G22400.1	LOX5	PLAT/LH2 domain-containing lipoxygenase family protein	Os03g52860.1	lipoxygenase, putative, expressed
Sb02g038600	523	470	443	167	147	156	55.0318	54.6171	38.8189	15.5044	15.105	18.3896	3.51e-12	1.79e-11	3.38044	3.86723e-05	0.000202636	3.05017	1.23612e-05	0.000145322	3.39561	yes	no			KOG1187			GO:0004672,GO:0005524,GO:0006468,GO:0005515	AT3G02130.1	RPK2,TOAD2	receptor-like protein kinase 2	Os07g41140.1	receptor-like protein kinase precursor, putative, expressed
Sb10g024660	1578	1213	930	426	443	362	166.042	140.959	81.4934	39.5501	45.5205	42.6734	3.69e-12	1.88e-11	3.36274	0.000439764	0.00133924	2.96548	6.76277e-05	0.000396246	3.27944	yes	no	PF02705					GO:0015079,GO:0071805,GO:0016020	AT5G14880.1		Potassium transporter family protein	Os06g42030.1	potassium transporter, putative, expressed
Sb01g009990	2288	2433	1909	350	259	650	240.751	282.73	167.281	32.4942	26.6136	76.6235	3.77e-12	1.92e-11	5.67004	0.000344437	0.00109727	5.65337	9.93962e-05	0.000516727	6.34142	yes	no							AT2G45180.1		Bifunctional inhibitor/lipid-transfer protein/seed storage 2S albumin superfamily protein	Os03g50960.1	LTPL118 - Protease inhibitor/seed storage/LTP family protein precursor, expressed
Sb06g032460	840	675	1392	375	212	234	88.3876	78.4394	121.977	34.8152	21.7841	27.5845	3.8e-12	1.93e-11	3.91141	0.000101239	0.000420386	3.48831	0.000156144	0.000705273	3.84764	yes	no			KOG0029			GO:0016491,GO:0055114	AT1G65840.1	ATPAO4,PAO4	polyamine oxidase 4	Os04g57560.1	amine oxidase, flavin-containing, domain containing protein, expressed
Sb02g041050	744	929	343	169	104	119	78.2862	107.956	30.0562	15.6901	10.6865	14.028	3.9e-12	1.98e-11	5.85205	0.00109292	0.00281167	4.83954	0.00251973	0.00579224	5.28986	yes	no			KOG1515			GO:0016787,GO:0008152	AT5G23530.1	AtCXE18,CXE18	carboxyesterase 18	Os07g44910.1	gibberellin receptor GID1L2, putative, expressed
Sb10g029380	361	316	699	128	120	85	37.9856	36.7213	61.2515	11.8836	12.3306	10.02	4.12e-12	2.09e-11	4.55372	4.20195e-05	0.000214629	3.93745	0.000682846	0.00208695	4.31955	yes	no	PF04577	PTHR20961	KOG4698			GO:0016757	AT3G18180.1		Glycosyltransferase family 61 protein	Os06g49320.1	glycosyltransferase, putative, expressed
Sb07g003070	2100	1787	2852	931	812	727	220.969	207.661	249.913	86.4346	83.4371	85.7005	4.15e-12	2.1e-11	3.00958	1.38021e-05	9.60652e-05	2.69186	9.92651e-06	0.000128956	2.97578	yes	no			KOG2495	1.6.99.3	K03885	GO:0016491,GO:0050660,GO:0055114	AT4G05020.1	NDB2	NAD(P)H dehydrogenase B2	Os06g47000.1	external NADH-ubiquinone oxidoreductase 1, mitochondrial precursor, putative, expressed
Sb09g005030	1024	1186	2170	493	321	367	107.749	137.821	190.151	45.7704	32.9844	43.2628	4.23e-12	2.14e-11	4.0906	0.000101577	0.0004216	3.56884	0.000165599	0.000731042	3.94605	yes	no	PF00085	PTHR10438	KOG0907			GO:0045454,GO:0015035,GO:0009055,GO:0006662	AT3G08710.2	ATH9,TH9,TRX H9	thioredoxin H-type 9	Os01g07376.1	thioredoxin, putative, expressed
Sb04g037440	1810	1740	2060	848	651	629	190.454	202.199	180.512	78.7288	66.8935	74.148	4.24e-12	2.15e-11	2.93187	1.40781e-05	9.74007e-05	2.65515	2.58507e-06	6.68437e-05	2.93519	yes	no							AT5G04250.2		Cysteine proteinases superfamily protein	Os02g57410.1	OTU-like cysteine protease family protein, putative, expressed
Sb08g020070	553	422	715	191	170	181	58.1885	49.0392	62.6536	17.7325	17.4684	21.3367	4.27e-12	2.16e-11	3.40806	1.73163e-05	0.000112495	3.05075	3.34087e-05	0.000255995	3.40809	yes	no	PF03124	PTHR10783,PTHR10783:SF9				GO:0016021	AT5G35730.1		EXS (ERD1/XPR1/SYG1) family protein	Os12g40340.1	EXS family protein, putative, expressed
Sb05g006160	1177	935	1152	424	429	422	123.848	108.653	100.947	39.3644	44.0819	49.7464	4.28e-12	2.16e-11	2.8115	4.31122e-05	0.000218127	2.54763	4.77255e-06	8.85569e-05	2.82664	yes	no			KOG1087			GO:0006886,GO:0005622	AT1G21380.1		Target of Myb protein 1	Os11g09329.1	VHS and GAT domain containing protein, expressed
Sb04g004050	241	227	449	92	96	65	25.3588	26.3789	39.3447	8.54133	9.86449	7.66235	4.33e-12	2.19e-11	3.99707	4.69912e-05	0.000231433	3.4963	0.00122312	0.00327129	3.84696	yes	no						GO:0005515,GO:0005529,GO:0005975	AT3G54690.1		Sugar isomerase (SIS) family protein	Os02g06360.1	uncharacterized protein CPn_0526/CP_0226/CPj0526/CpB0547, putative, expressed
Sb02g034320	481	389	712	190	146	142	50.6124	45.2043	62.3907	17.6397	15.0022	16.7393	4.68e-12	2.36e-11	3.64249	1.61242e-05	0.000107002	3.23478	8.43895e-05	0.000458333	3.5761	yes	no						GO:0003677,GO:0008270,GO:0006355	AT5G60200.1	TMO6	TARGET OF MONOPTEROS 6	Os07g32510.1	dof zinc finger domain containing protein, putative, expressed
Sb01g039840	1444	1959	2405	726	662	561	151.943	227.649	210.744	67.4023	68.0239	66.132	4.79e-12	2.41e-11	3.32119	4.81073e-05	0.000235678	2.93473	3.94146e-05	0.000280205	3.24468	yes	no							AT4G14465.1	AHL20	AT-hook motif nuclear-localized protein 20	Os03g16350.1	DNA binding protein, putative, expressed
Sb04g032300	356	283	929	81	99	80	37.4595	32.8864	81.4058	7.52009	10.1728	9.43059	4.83e-12	2.43e-11	6.51292	0.000170017	0.00062427	5.25398	0.00413887	0.00867871	5.89629	yes	no			KOG4629			GO:0055085,GO:0016020	AT3G14810.1	MSL5	mechanosensitive channel of small conductance-like 5	Os02g44770.1	uncharacterized mscS family protein, putative, expressed
Sb08g002270	461	375	868	180	137	97	48.508	43.5774	76.0605	16.7113	14.0774	11.4346	4.98e-12	2.51e-11	4.5599	7.55831e-05	0.000335667	3.97346	0.000525053	0.0017061	4.32066	yes	no							AT5G01970.1			Os11g02640.1	expressed protein
Sb01g034540	405	372	411	124	124	139	42.6155	43.2288	36.0148	11.5122	12.7416	16.3856	5e-12	2.51e-11	3.36959	2.90352e-05	0.000165121	3.07153	1.40782e-05	0.000155448	3.44859	yes	no						GO:0003677,GO:0006351,GO:0005634	AT5G05140.1		Transcription elongation factor (TFIIS) family protein	Os07g44820.1	expressed protein
Sb06g033590	315	357	578	107	103	121	33.1454	41.4857	50.6486	9.93394	10.5838	14.2638	5.36e-12	2.69e-11	4.11889	4.41246e-05	0.000221917	3.65339	0.000325109	0.00117879	4.11018	yes	no							AT4G24910.1		Protein of unknown function (DUF579)	Os11g29680.1	expressed protein
Sb02g043230	1380	1126	1741	300	429	484	145.208	130.849	152.559	27.8522	44.0819	57.0551	5.44e-12	2.73e-11	3.76989	0.000174424	0.000638176	3.51661	6.68762e-05	0.00039336	3.92732	yes	no							AT2G39050.1		hydroxyproline-rich glycoprotein family protein	Os07g48490.2	stress responsive protein, putative, expressed
Sb01g031950	1115	1075	1767	579	357	292	117.324	124.922	154.838	53.7547	36.6836	34.4216	5.51e-12	2.76e-11	3.60973	7.1639e-05	0.000320127	3.27533	7.2913e-05	0.000413519	3.60072	yes	no			KOG1430				AT4G24220.1	AWI31,VEP1	NAD(P)-binding Rossmann-fold superfamily protein	Os03g32170.1	NAD dependent epimerase/dehydratase family protein, putative, expressed
Sb06g033750	750	704	692	308	280	257	78.9175	81.8094	60.6381	28.5949	28.7714	30.2958	5.88e-12	2.94e-11	2.82217	4.84614e-05	0.000236911	2.54607	4.89408e-06	8.92496e-05	2.81523	yes	no						GO:0005515	AT1G76920.1		F-box family protein	Os04g59010.1	F-box domain containing protein, expressed
Sb04g003390	4040	3681	4401	1893	1723	1513	425.102	427.756	385.648	175.747	177.047	178.356	6e-12	3e-11	2.62128	2.09023e-05	0.000129007	2.36857	1.75439e-06	5.52812e-05	2.61998	yes	no			KOG0328		K03257	GO:0003676,GO:0005524,GO:0008026,GO:0004386	AT3G13920.1	EIF4A1,RH4,TIF4A1	eukaryotic translation initiation factor 4A1
Sb09g021870	451	380	466	160	108	140	47.4557	44.1585	40.8343	14.8545	11.0975	16.5035	6.13e-12	3.06e-11	3.50224	2.67044e-05	0.000155298	3.20794	1.54639e-05	0.000162424	3.56995	yes	no	PF06027	PTHR14233,PTHR14233:SF7	KOG2766			GO:0016020	AT3G59340.1		Eukaryotic protein of unknown function (DUF914)	Os05g37200.1	solute carrier family 35 member F2, putative, expressed
Sb01g036410	1266	815	2136	392	434	272	133.213	94.7083	187.172	36.3935	44.5957	32.064	6.14e-12	3.07e-11	4.21271	0.000173517	0.000635612	3.62484	0.000240369	0.000945554	4.00231	yes	no							AT3G14172.1			Os03g21270.1	expressed protein
Sb07g021610	1168	1414	1117	560	385	359	122.901	164.316	97.8797	51.9907	39.5607	42.3198	6.28e-12	3.13e-11	3.20374	0.00016899	0.000621981	2.87935	3.66805e-05	0.000267583	3.17215	yes	no			KOG0304			GO:0005634	AT1G80780.3		Polynucleotidyl transferase, ribonuclease H-like superfamily protein	Os08g34170.1	CAF1 family ribonuclease containing protein, putative, expressed
Sb04g007930	1258	1129	1317	512	445	483	132.371	131.197	115.405	47.5344	45.726	56.9372	6.35e-12	3.16e-11	2.83407	3.0972e-05	0.000173264	2.57243	3.83148e-06	8.10934e-05	2.85158	yes	no			KOG0698			GO:0003824	AT5G36250.1		Protein phosphatase 2C family protein	Os02g13100.1	protein phosphatase 2C, putative, expressed
Sb04g002700	722	693	1014	338	294	289	75.9713	80.5311	88.8541	31.3801	30.21	34.068	6.56e-12	3.27e-11	2.90708	1.81703e-05	0.00011577	2.60583	2.0673e-05	0.00018648	2.8873	yes	no						GO:0003700,GO:0043565,GO:0046983,GO:0006355	AT1G75390.1	AtbZIP44,bZIP44	basic leucine-zipper 44	Os02g03960.1	CPuORF1 - conserved peptide uORF-containing transcript, expressed
Sb06g025680	672	648	868	329	290	216	70.7101	75.3018	76.0605	30.5445	29.799	25.4626	6.86e-12	3.41e-11	2.92075	1.73541e-05	0.000112537	2.63837	1.27099e-05	0.000147735	2.90295	yes	no						GO:0003677,GO:0008270,GO:0006355	AT4G24060.1		Dof-type zinc finger DNA-binding family protein	Os04g47990.2	dof zinc finger domain containing protein, putative, expressed
Sb03g004980	217	244	320	106	98	71	22.8335	28.3544	28.0407	9.8411	10.07	8.36965	6.89e-12	3.43e-11	3.16445	2.32874e-05	0.000140185	2.84273	0.000336791	0.00121119	3.10453	yes	no						GO:0003700,GO:0006355	AT2G40340.1	AtERF48,DREB2C	Integrase-type DNA-binding superfamily protein	Os01g07120.2	AP2 domain containing protein, expressed
[truncated: 25,647 more rows]

## Sheet: GO analysis using AGRIGO
GO_acc	ontology	description	number	Z-Score	pvalue	qvalue
GO:0005618	Cellular Component	cell wall	165	12	0	0
GO:0009505	Cellular Component	plant-type cell wall	143	11	0	0
GO:0030312	Cellular Component	external encapsulating structure	176	11	0	0
[truncated: 2,496 more rows]
