# Supplementary material for: A detailed gene expression study of the Miscanthus genus reveals changes in the transcriptome associated with the rejuvenation of spring rhizomes
Source: BMC Genomics. 2013 Dec 9;14(1):864. doi: 10.1186/1471-2164-14-864 (PMC4046694; doi:10.1186/1471-2164-14-864)
Supplement: Supplementary file 7 — Additional file 7: Sample collection and sequencing details. (XLS 26 KB) [file 12864_2013_5559_MOESM7_ESM.xls]

## Sheet: Sheet1
Miscanthus Species	Tissue	Collection	Collection Time	Read Type	Read length (bp)	Read Count	Bases Sequenced (Million bp)	Species' Bases Sequenced (Billion bp)
Miscanthus × giganteus	Spring Rhizome	Field	May, 2008	Paired	36	5266980	379222560
Miscanthus × giganteus	Emerging Shoot (1)	Field	May, 2008	Paired	36	5839114	420416208
Miscanthus × giganteus	Vegetative Shoot Apex	Field	June, 2008	Paired	36	5421769	390367368
Miscanthus × giganteus	Vegetative Sub-Apex	Field	June, 2008	Paired	36	5360750	385974000
Miscanthus × giganteus	Immature Inflorescence	Field	Sept, 2008	Paired	36	4810438	346351536
Miscanthus × giganteus	Mature Leaf	Field	June, 2008	Paired	36	4779645	344134440
Miscanthus × giganteus	Rhizome Bud	Field and Greenhouse (pooled)	May, 2008; 1 Month Old	Paired	76	6417508	975461216
Miscanthus × giganteus	Root	Greenhouse	1 Months Old	Paired	76	7014251	1066166152
Miscanthus × giganteus	Emerging Shoot (2)	Field	May, 2008	Paired	76	6449147	980270344
Miscanthus × giganteus	Mature Inflorescence	Field	Oct, 2008	Paired	76	7016223	1066465896
Miscanthus × giganteus	Pre-flowering Apex	Field	Sept/Oct, 2008	Paired	76	6368706	968043312
Miscanthus × giganteus	Spring Rhizome	Field	May, 2011	Paired	100	150842118	15084211800
Miscanthus × giganteus	Fall Rhizome	Field	Oct, 2012	Paired	100	154864860	15486486000
Miscanthus × giganteus	Vegetative Shoot Apex	Greenhouse	~2 Months Old	Single	70	10857372	760016040
Miscanthus × giganteus	Vegetative Sub-Apex	Greenhouse	~2 Months Old	Single	70	10660325	746222750
Miscanthus × giganteus	Inflorescence	Greenhouse	~6 Months Old	Single	70	6469351	452854570
Miscanthus × giganteus	Leaf	Greenhouse	~2 Months Old	Single	70	6570634	459944380
Miscanthus × giganteus	Rhizome	Greenhouse	~2 Months Old	Single	70	10077643	705435010
Miscanthus × giganteus	Stem	Greenhouse	~4 Months Old	Single	70	6866305	480641350	41.4987
Miscanthus sacchariflorus 'Golf Course'	Mixed Tissue	Field	May, 2009	Paired	70	15445334	2162346760
Miscanthus sacchariflorus 'Golf Course'	Mixed Tissue	Field	May, 2009	Paired	70	15066947	2109372580
Miscanthus sacchariflorus 'Golf Course'	Mixed Tissue	Field	May, 2009	Paired	70	16197509	2267651260	6.53937
Miscanthus sinensis 'White Kaskade'	Mixed Tissue	Field	May, 2009	Paired	70	15267092	2137392880
Miscanthus sinensis 'White Kaskade'	Mixed Tissue	Field	May, 2009	Paired	70	15602191	2184306740	4.3217
Miscanthus sinensis 'Goliath'	Mixed Tissue	Field	May, 2009	Paired	70	16477140	2306799600
Miscanthus sinensis 'Goliath'	Mixed Tissue	Field	May, 2009	Paired	70	16142572	2259960080	4.56676
Miscanthus sinensis 'Amur Silvergrass'	Leaf	Greenhouse	~2 Months Old	Paired	80	23915762	3826521920	3.82652
Miscanthus sinensis 'Grosse Fontaine'	Leaf	Greenhouse	~2 Months Old	Paired	80	9070055	1451208800
Miscanthus sinensis 'Grosse Fontaine'	Leaf	Greenhouse	~2 Months Old	Paired	80	30764141	4922262560
Miscanthus sinensis 'Grosse Fontaine'	Leaf	Greenhouse	~2 Months Old	Paired	80	30042185	4806749600	11.1802
Miscanthus sinensis 'Undine'	Leaf	Greenhouse	~2 Months Old	Single	80	19046380	1523710400
Miscanthus sinensis 'Undine'	Leaf	Greenhouse	~2 Months Old	Paired	80	26557574	4249211840
Miscanthus sinensis 'Undine'	Leaf	Greenhouse	~2 Months Old	Paired	80	28112346	4497975360	10.2709
Miscanthus sinensis 'Zebrinus'	Leaf	Greenhouse	~2 Months Old	Paired	80	24648930	3943828800	3.94383
