# Supplementary material for: A detailed gene expression study of the Miscanthus genus reveals changes in the transcriptome associated with the rejuvenation of spring rhizomes
Source: BMC Genomics. 2013 Dec 9;14(1):864. doi: 10.1186/1471-2164-14-864 (PMC4046694; doi:10.1186/1471-2164-14-864)
Supplement: Supplementary file 8 — Additional file 8: Primers used to verify gene expression and transcript assemblies. (XLS 30 KB) [file 12864_2013_5559_MOESM8_ESM.xls]

## Sheet: Primers sequences
	Sorghum	Primer 1	Primer 2	Used for	Figure number
	Sb07g004190	TCGAGGTGGATTTGGATCAAGCGA	ATAGCTCATCACACTTGGCGGACT	Quantitative RT-PCR	3
	Sb01g005150	ACGCTCACGAGATACACGAATCCT	TGCTCTCAGGAGTGAAGCCATCAA	Quantitative RT-PCR	3
	Sb04g025430	AGTTCGGGTTGCAGTAGTTCTTGC	CAACGCCAACCACGAGACCATAAA	Quantitative RT-PCR	3
	Sb10g022200	TACTGCGTCGTCGTCGAGTCATAC	CTTGACGGTATCGGTGAACAT	Quantitative RT-PCR	3
	Sb03g043280	TGACGAAGACGTTGAAGCCGAAGA	TTCCTGCAGAGCATTGTCTCCCAA	Quantitative RT-PCR	3
	Sb09g028720	TCGCCATGTTCTCCATGTTCGGAT	TAGGCCCAGGCGTTGTTGTTGA	Quantitative RT-PCR	3
	Sb10g028120	ACCTACGACGAGATCCAGAGCAA	GCACAGCTTCTTCAGCTGGTACTT	Quantitative RT-PCR	3
	Sb09g019750	AAGGTATAGCCCAACTGATGCCCA	GCTTTGGTCTTCGCAGGCTTCATT	Quantitative RT-PCR (Control 1)	3
	Sb02g041180	TGAGAAAGCTCGGCAGGAAGCATA	TCTTCACCACAGATGTACGCACCA	Quantitative RT-PCR (Control 2)
	Sb01g001670	GAGCATGGTGCCTAAGCAGTAATATC	GCAGTCTGCTTATTTCCAGTTTACCC	Assembly verification	5
	Sb03g010280	CACAAGAGGAGAAGGATAACG	TAGAGTCCCTGGAATGTTTACC	Assembly verification	5
	Sb01g031430	CTTTATGATTTCTGCTGCAAAGCTGC	CCTTGTGGCCTCAATGACAATCTG	Assembly verification
	Sb01g001670	AAAGAATTGTCTGCCACAAGGTCC	GGGCCAGATAAGGATTTAGAAGTGG	Assembly verification
	Sb01g050550	GGTATTCACACCTAAGCATCCCAG	AACTCTCAGACTGATCTTCACCCT	Assembly verification
	Sb08g014640	AGTTCATAGTGGTATGGCAAGCCT	CCTGCATCAATGGATGAGCAAAGTATG	Assembly verification
	Sb02g024580	CTTCTTCACCTTGCCACTCAGAAT	GCTGCAGCAAGGACTAAAGTTTATGA	Assembly verification
	Sb04g038380	CATGGGTTTCAACAACTCTTTGAGAGG	TGACAGAAGACCCAGTAGAGGAAC	Assembly verification
	Sb05g014470	AAGAAGTACCGCAAGATGAAGGAG	CAACCTTCTCATCAAGGTGCTTGG	Assembly verification
	Sb01g041470	TTCTCCTCCTTTCTGGTACTTCTATCC	CTTTGTTACTCTGGATGCCACCAC	Assembly verification
	Sb01g043410	GGGAATTTCCTGAGACAATCGAAGAG	CTCTCCAGAACCTTTAACAGGCAG	Assembly verification
	Sb01g043410	CACAAAGATACAGTGGAAGGCACC	CAGATTCCATCTTCTTGGCACTGG	Assembly verification
	Sb10g010050	GGACCCAGTTTCAGACAACAAC	CATAGCTACAATCAGACAACAGAGC	Assembly verification
